# Supplementary material for: Comprehensive evaluation of smoking exposures and their interactions on DNA methylation
Source: eBioMedicine. 2024 Jan 9;100:104956. doi: 10.1016/j.ebiom.2023.104956 (PMC10825325; doi:10.1016/j.ebiom.2023.104956)
Supplement: Additional File S2 [file mmc2.xlsx]

## Sheet: Content
S1.	65,857 FDR Significant CpGs in Current Smoking Meta-analysis
S2.	4,025 FDR Significant CpGs in Recent Quitting Meta-analysis
S3.	Look Up 12,691 FWER CpGs from the Current Smoking Meta-Analysis in Quit Within 12 Months Meta-Analysis
S4.	594 FDR Significant CpGs in In Utero Smoking Meta-analysis
S5.	Current Smoking*Diet Interaction Results in START women
S6.	Pathway Analysis for Current Smoking Meta-analysis Results
S7.	Pathway Analysis for Recent Quitting Meta-analysis Results
S8.	Pathway Analysis for In Utero Smoking Meta-analysis Results
S9.	Pathway Analysis for Environmental Tobacco Smoke Meta-analysis Results
S10.	Enrichment of transcription factor binding sites for the current smoking FDR significant CpGs, using Analysis of Motif Enrichment (AME)
S11.	Enrichment of transcription factor binding sites for the in utero smoking exposure FDR significant CpGs, using Analysis of Motif Enrichment (AME)
S12.	Summary of CpGs associated with gene expression (eQTMs) in the BIOS Consortium data
S13.	Current Smoking CpGs on the 450K array associated with gene expression (eQTMs) in the BIOS Consortium data
S14.	Recent Quitting CpGs on the 450K array associated with gene expression (eQTMs) in the BIOS Consortium data
S15.	Current Smoking x Sex Interaction CpGs on the 450K array associated with gene expression (eQTMs) in the BIOS Consortium data
S16.	In Utero Smoking CpGs on the 450K array associated with gene expression (eQTMs) in the BIOS Consortium data
S17.	ETS CpGs on the 450K array associated with gene expression (eQTMs) in the BIOS Consortium data
S18.	ChEMBL Druggable Targets Implicated from FDR significant Current Smoking CpGs
S19.	ChEMBL Druggable Targets Implicated from FDR significant In Utero Smoking CpGs
S20.	Look Up 18,760 CpGs Identified in CHARGE meta-analysis of cigarette smoking in our Current Smoking Meta-Analysis
S21.	Look Up 399 450K CpGs Identified with In Utero Smoking Meta-Analysis in PACE and Wiklund meta-analysis
S22.	Look Up CpGs from The Understanding Society Passive Smoke CpGs in MetaAnalysis
S23.	Enrichment analysis, using EWAS Toolkit, for top 1000 CpGs (smallest P values) from our meta-analysis of current smoking with EWAS of traits in the EWAS Atlas
S24.	Look Up 288 CpGs Identified in Strong Heart in Current Smoking Meta-Analysis

## Sheet: S1.AdultSmk
Table S1. 65,857 FDR Significant CpGs in Current Smoking Meta-analysis
MarkerName	Effect	StdErr	P.value	Direction1	fdr	CHR	Position	Gene Name	Methyl450_Loci
cg01940273	-0.0671498	0.00117636	<1E-323	-----	0	2	233284934		TRUE
cg03329539	-0.0342576	0.000847544	<1E-323	-----	0	2	233283329		TRUE
cg03636183	-0.0646591	0.0015108	<1E-323	-----	0	19	17000585	F2RL3	TRUE
cg05575921	-0.138484	0.00237449	<1E-323	-----	0	5	373378	AHRR	TRUE
cg14391737	-0.0619796	0.00157845	<1E-323	-----	0	11	86513429	PRSS23	NA
cg17739917	-0.0674052	0.00116611	<1E-323	-----	0	17	38477572	RARA	NA
cg21161138	-0.0538796	0.00126167	<1E-323	-----	0	5	399360	AHRR	TRUE
cg21566642	-0.0888408	0.0015847	<1E-323	-----	0	2	233284661		TRUE
cg23576855	-0.146756	0.00316149	<1E-323	----?	0	5	373299	AHRR	TRUE
cg26703534	-0.0420302	0.000986477	<1E-323	-----	0	5	377358	AHRR	TRUE
cg00475490	-0.0245201	0.000652901	1.14e-305	-----	7.39434e-301	11	86517110	PRSS23	NA
cg21911711	-0.0341827	0.000925467	1.24e-298	-----	7.42428e-293	19	16998668	F2RL3	NA
cg18110140	-0.0490522	0.00128585	2.07e-293	-----	1.46472e-293	15	75350380		NA
cg25648203	-0.0363947	0.00102139	4.38e-278	-----	2.43513e-273	5	395444	AHRR	TRUE
cg14753356	-0.0333495	0.000956223	1.7e-266	-----	8.82132e-262	6	30720108		TRUE
cg02738868	-0.014161	0.000407941	4.94e-264	-----	2.40316e-259	14	74221164	ELMSAN1	NA
cg00045592	-0.0359525	0.0010497	4.32e-257	-----	1.97793e-252	1	160714299	SLAMF7	NA
cg25189904	-0.0498455	0.00146507	1.03e-253	-----	4.4539e-249	1	68299493	GNG12	TRUE
cg05086879	-0.0372916	0.00111141	8.06e-247	-----	3.30185e-242	22	39861490	MGAT3	NA
cg09338374	0.0276832	0.000841134	1.49e-237	+++++	5.79872e-233	22	39888390		NA
cg19885130	-0.043682	0.0013362	2.09e-234	-----	7.74646e-230	11	68146832	LRP5	NA
cg27215690	-0.0228056	0.000716815	4e-222	-----	1.41519e-217	1	25344157		NA
cg06644428	-0.0199697	0.000628246	9.98e-222	-----	3.37737e-217	2	233284112		TRUE
cg22675726	-0.0411231	0.00132214	2.16e-212	-----	7.00517e-208	18	3179889	MYOM1	NA
cg19572487	-0.0324299	0.00104661	8.42e-211	-----	2.62149e-206	17	38476024	RARA	TRUE
cg07339236	-0.0141446	0.000462303	1.39e-205	-----	4.16119e-201	20	50312490	ATP9A	TRUE
cg03450842	-0.0221887	0.000725855	3.16e-205	-----	9.1096e-201	10	80834947	ZMIZ1	TRUE
cg08709672	-0.0210684	0.000695884	2.39e-201	-----	6.64379e-197	1	206224334	AVPR1B	TRUE
cg27537125	-0.0135644	0.000448619	8e-201	-----	2.11193e-196	1	25349681		TRUE
cg05284742	-0.0202774	0.000670653	8.14e-201	-----	2.11193e-196	14	93552128	ITPK1	TRUE
cg11660018	-0.0269324	0.000902797	1.5e-195	-----	3.76622e-191	11	86510915	PRSS23	TRUE
cg25001882	-0.018537	0.000633132	1.97e-188	-----	4.79173e-184	14	78619077		NA
cg09935388	-0.0690152	0.00236487	3.14e-187	-----	7.40614e-183	1	92947588	GFI1	TRUE
cg10765427	-0.0192229	0.000661362	9.76e-186	-----	2.23433e-181	19	17005225	CPAMD8	NA
cg24797066	-0.0170143	0.000585744	1.66e-185	-----	3.69161e-181	20	48407084		NA
cg17738628	-0.0176414	0.000611363	4.28e-183	-----	9.25374e-179	15	67155520		NA
cg23161492	-0.0310492	0.00108669	1.49e-179	-----	3.13444e-175	15	90357202	ANPEP	TRUE
cg25845814	-0.0139836	0.000490435	8.16e-179	-----	1.67141e-174	14	74224613	MIR4505	NA
cg25949550	-0.0104714	0.000369085	4.57e-177	-----	9.12069e-173	7	145814306	CNTNAP2	TRUE
cg07986378	-0.0286561	0.00101332	6.17e-176	-----	1.20061e-171	12	11898284	ETV6	TRUE
cg21322436	-0.0176231	0.00062465	4.08e-175	-----	7.74555e-171	7	145812842	CNTNAP2	TRUE
cg07390844	-0.0287223	0.00102605	1.97e-172	-----	3.65084e-168	18	72935911	TSHZ1	NA
cg09022230	-0.0238131	0.000859149	4.35e-169	-----	7.87403e-165	7	5457225	TNRC18	TRUE
cg12803068	0.0653636	0.00238128	7.15e-166	+++++	1.26482e-161	7	45002919	MYO1G	TRUE
cg04551776	-0.0227519	0.000833707	5.56e-164	-----	9.61697e-160	5	393366	AHRR	TRUE
cg05157376	-0.0317336	0.0011642	1.35e-163	-----	2.28429e-159	1	92781750	RPAP2	NA
cg14624207	-0.0176969	0.000654272	4e-161	-----	6.62427e-157	11	68142198	LRP5	TRUE
cg06421013	-0.030906	0.00115127	9.64e-159	-----	1.56319e-154	20	19194143	SLC24A3	NA
cg15159987	-0.0194702	0.000729819	8.43e-157	-----	1.33908e-152	19	17003890	CPAMD8	TRUE
cg01692968	-0.0311575	0.00116926	1.93e-156	-----	3.00444e-152	9	108005349		TRUE
cg10750182	-0.0172664	0.000650348	2.6e-155	-----	3.96807e-151	10	73497514	C10orf105	TRUE
cg04885881	-0.0280173	0.00105875	2.61e-154	-----	3.90673e-150	1	11123118		TRUE
cg25197654	-0.0155534	0.000587942	3.28e-154	-----	4.81697e-150	8	21914006	DMTN	NA
cg00501876	-0.0170465	0.000646585	3.56e-153	-----	5.13136e-149	3	39193251	CSRNP1	TRUE
cg09834951	-0.0167408	0.000635306	5.03e-153	-----	7.11838e-149	19	1265877		NA
cg23771366	-0.022278	0.000847778	3.41e-152	-----	4.73961e-148	11	86510998	PRSS23	TRUE
cg07251887	-0.0191475	0.000737438	1.23e-148	-----	1.6796e-144	17	73641809	LOC100130933	TRUE
cg05009104	0.0364441	0.00140395	1.47e-148	+++++	1.97272e-144	7	45002980	MYO1G	NA
cg23916896	-0.0295837	0.00114445	2.45e-147	-----	3.23214e-143	5	368804	AHRR	TRUE
cg14580211	-0.0229605	0.000892322	5.24e-146	-----	6.79761e-142	5	150161299	C5orf62	TRUE
cg05753553	0.0236326	0.000934685	4.79e-141	+++++	6.11198e-137	17	2689486		NA
cg14712058	-0.0160928	0.000637963	2.11e-140	-----	2.64891e-136	19	16988083	SIN3B	TRUE
cg10041129	-0.0119091	0.00047259	4.04e-140	-----	4.99134e-136	11	117685550		NA
cg07741821	-0.0251872	0.00100466	1.05e-138	-----	1.27698e-134	7	26577897	KIAA0087	NA
cg27241845	-0.0280055	0.00112115	1.03e-137	-----	1.23339e-133	2	233250370		TRUE
cg26271591	-0.0315126	0.00126724	1.69e-136	-----	1.99305e-132	2	178125956	NFE2L2	TRUE
cg12956751	-0.0168656	0.000686814	3.7e-133	-----	4.29836e-129	2	233246922	ALPP	NA
cg05533761	-0.0323568	0.00132754	3.28e-131	?----	3.7544e-127	11	86437953		NA
cg00073090	-0.0149881	0.000617038	2.48e-130	-----	2.79756e-126	19	1265879		TRUE
cg11207515	0.0358267	0.00148411	9.47e-129	+++++	1.053e-124	7	146904205	CNTNAP2	TRUE
cg24859433	-0.0127523	0.00053401	4.92e-126	-----	5.39365e-122	6	30720203		TRUE
cg01899089	-0.0195266	0.000818583	9.17e-126	-----	9.91318e-122	5	369969	AHRR	TRUE
cg01901332	-0.0250095	0.00105483	2.88e-124	-----	3.07076e-120	11	75031054	ARRB1	TRUE
cg21026639	-0.021054	0.000888569	4.13e-124	-----	4.34405e-120	12	54656343	CBX5	NA
cg16758086	0.0176253	0.000744341	5.92e-124	+++++	6.14379e-120	1	6173356	CHD5	NA
cg09010260	-0.0289393	0.00122247	6.85e-124	-----	7.01541e-120	12	54842484	LOC102724050	NA
cg20174472	-0.00867559	0.000368989	3.09e-122	-----	3.12352e-118	20	61283288	SLCO4A1	NA
cg11554391	-0.0116307	0.000496583	2.58e-121	-----	2.57455e-117	5	321320	AHRR	TRUE
cg09945032	-0.0196161	0.000837833	3.16e-121	-----	3.11341e-117	3	38871019		NA
cg26361535	-0.0268652	0.00115395	6.91e-120	-----	6.72302e-116	8	144576604	ZC3H3	TRUE
cg23973524	0.0234079	0.00101562	1.54e-117	+++++	1.47983e-113	19	18873222	CRTC1	TRUE
cg27650500	-0.0111916	0.000485986	2.41e-117	-----	2.2876e-113	1	25298480		NA
cg07943658	0.0210194	0.000913985	4.93e-117	+++++	4.62322e-113	5	352001	AHRR	NA
cg10711136	-0.0468634	0.00205935	1.24e-114	-?--?	1.149e-110	11	86515053	PRSS23	NA
cg21901790	-0.0141152	0.00062162	3.82e-114	-----	3.49801e-110	17	46599866		NA
cg11902777	-0.00704564	0.000310527	5.71e-114	-----	5.1679e-110	5	368843	AHRR	TRUE
cg20295214	-0.0140237	0.000621051	6.72e-113	-----	6.0121e-109	1	206226794	AVPR1B	TRUE
cg09465516	-0.0192932	0.000854872	8.84e-113	-----	7.8189e-109	2	54751985	SPTBN1	NA
cg17419818	-0.022376	0.000991608	9.49e-113	-----	8.29951e-109	8	103120736	NCALD	NA
cg22551157	-0.0193861	0.000861783	4.61e-112	-----	3.98689e-108	12	66342368	HMGA2	NA
cg00819417	-0.0274735	0.00122264	8.04e-112	-----	6.87687e-108	17	29698916	NF1	NA
cg16145216	0.02782	0.00123824	8.66e-112	+++++	7.32666e-108	1	42385662	HIVEP3	TRUE
cg24049493	0.0377389	0.00168658	6.75e-111	+++++	5.64933e-107	1	42385941	HIVEP3	TRUE
cg16611234	-0.0257069	0.00114915	7.65e-111	-----	6.33446e-107	11	58870075		TRUE
cg03707168	-0.0160691	0.000719264	1.48e-110	-----	1.21259e-106	19	49379127	PPP1R15A	TRUE
cg20540629	-0.0102958	0.000462166	6.14e-110	-----	4.97821e-106	17	46318630	SKAP1	NA
cg00310412	-0.0162111	0.000730974	5.68e-109	-----	4.55777e-105	15	74724918	SEMA7A	TRUE
cg17547179	-0.0155287	0.000701265	1.2e-108	-----	9.53084e-105	7	45068955	CCM2	NA
cg17651613	-0.029116	0.00131745	3.14e-108	-----	2.46871e-104	8	143111540		NA
cg12075928	-0.0288629	0.00130673	4.14e-108	-----	3.22238e-104	8	141801307	PTK2	TRUE
cg05460226	-0.024168	0.00109686	1.37e-107	-----	1.05578e-103	17	8804279	PIK3R5	TRUE
cg17287155	-0.0110657	0.000503062	3.1e-107	-----	2.36558e-103	5	393347	AHRR	TRUE
cg15542713	0.0442571	0.00201214	3.21e-107	+++++	2.42574e-103	1	42385581	HIVEP3	TRUE
cg06563667	-0.0151331	0.0006881	3.39e-107	-----	2.53713e-103	1	58016025	DAB1	NA
cg23432008	0.0274484	0.00125067	9.25e-107	+++++	6.85691e-103	15	90346094	ANPEP	NA
cg24090911	-0.0192968	0.000882023	4.22e-106	-----	3.09872e-102	5	400732	AHRR	TRUE
cg24947681	-0.0221427	0.0010123	4.63e-106	-----	3.36801e-102	15	39760933		NA
cg26673040	-0.0115571	0.000529611	1.44e-105	-----	1.0378e-101	2	67157193	LOC101060019	NA
cg24211550	-0.0248461	0.00113869	1.5e-105	-----	1.07113e-101	17	38758156		NA
cg20328799	0.0192174	0.000882599	4.12e-105	+++++	2.91528e-101	2	120985492		NA
cg22440155	0.0192868	0.000890003	3.9e-104	+++++	2.73475e-100	19	2664262	GNG7	NA
cg26963277	-0.00857883	0.0003962	5.72e-104	-----	3.97515e-100	11	2722407	KCNQ1OT1	TRUE
cg11931220	-0.0170547	0.000788141	7.7e-104	-----	5.30381e-100	12	49276387		NA
cg13849276	-0.0273428	0.00126577	1.73e-103	-----	1.18118e-99	17	41328544	NBR1	NA
cg20832643	-0.0163762	0.000758654	2.44e-103	-----	1.65146e-99	6	111873828	TRAF3IP2-AS1	NA
cg14316231	-0.0161031	0.00074742	5.91e-103	-----	3.96557e-99	8	41895100	MYST3	TRUE
cg25305703	-0.0232546	0.00108146	1.46e-102	-----	9.71277e-99	8	128378218		TRUE
cg22585799	-0.0255832	0.00119157	2.96e-102	-----	1.95248e-98	10	121543364	INPP5F	NA
cg26768182	-0.0130776	0.000610465	8.28e-102	-----	5.41576e-98	9	134272679		NA
cg15342087	-0.0103052	0.000481507	1.28e-101	-----	8.30242e-98	6	30720209		TRUE
cg17619755	0.0258091	0.0012145	3.24e-100	+++++	2.08418e-96	6	31760629	VARS	TRUE
cg15394081	-0.0204877	0.000973953	3.09e-98	-----	1.9714e-94	11	33893330	LMO2	NA
cg14466441	-0.0114939	0.000546892	4.61e-98	-----	2.91724e-94	6	11392193		NA
cg13185177	0.0293955	0.00140475	3.12e-97	+++++	1.95843e-93	3	194119885	GP5	TRUE
cg06708913	-0.00390836	0.000187461	1.56e-96	-----	9.71383e-93	12	90274556		NA
cg05221370	-0.0117354	0.000564374	4.93e-96	-----	3.04546e-92	7	110738836	LRRN3	TRUE
cg18387338	-0.0128937	0.000620318	5.84e-96	-----	3.57919e-92	7	26591438		NA
cg04018738	0.017739	0.00085363	6.47e-96	+++++	3.93433e-92	6	31760616	VARS	TRUE
cg23025288	-0.0152137	0.00073248	8.07e-96	-----	4.86923e-92	2	129278724		NA
cg14051805	-0.00969424	0.000467423	1.52e-95	-----	9.10073e-92	15	39917220	FSIP1	NA
cg09842685	-0.0188059	0.000907593	2.25e-95	-----	1.33686e-91	12	4492769		NA
cg07815896	-0.013834	0.000674315	1.56e-93	-----	9.19871e-90	15	40385132	BMF	NA
cg19798735	-0.0180256	0.000880356	3.58e-93	-----	2.09511e-89	7	110730805	IMMP2L	TRUE
cg18268027	-0.0128993	0.000630898	6.52e-93	-----	3.78721e-89	3	4818913	ITPR1	NA
cg16522223	-0.00974325	0.00047665	7.21e-93	-----	4.15698e-89	22	43400443	PACSIN2	NA
cg06235438	-0.0131191	0.000642943	1.52e-92	-----	8.69923e-89	16	30485966	ITGAL	TRUE
cg01208318	-0.035253	0.00173286	5.26e-92	-----	2.98842e-88	14	106329652		TRUE
cg16470128	-0.0147385	0.000724884	6.67e-92	-----	3.76203e-88	3	12466092	PPARG	NA
cg19089201	0.0336055	0.00165428	9.62e-92	+++++	5.38687e-88	7	45002287	MYO1G	TRUE
cg07812250	-0.0268395	0.00132175	1.14e-91	-----	6.33801e-88	16	15601462	C16orf45	NA
cg22996023	-0.0134291	0.000665858	1.87e-90	-----	1.03228e-86	17	8803989	PIK3R5	NA
cg02732789	-0.0161591	0.000801521	2.18e-90	-----	1.19493e-86	16	17491177	XYLT1	NA
cg12939236	-0.0153155	0.000761148	4.78e-90	-----	2.60176e-86	15	40395476	BMF	NA
cg07803149	-0.0200866	0.000998828	6.01e-90	-----	3.24854e-86	3	45068568	CLEC3B	NA
cg10062919	-0.00965817	0.000480397	6.73e-90	-----	3.61263e-86	17	38503802	RARA	TRUE
cg21473814	0.0205115	0.00102061	7.78e-90	+++++	4.14766e-86	19	18873268	CRTC1	TRUE
cg04535902	-0.0297089	0.00148008	1.28e-89	-----	6.77749e-86	1	92947332	GFI1	TRUE
cg03028088	-0.0157446	0.000785418	2.18e-89	-----	1.14649e-85	10	63843221	ARID5B	NA
cg23110422	-0.013998	0.000698921	3.14e-89	-----	1.64029e-85	21	40182073	ETS2	TRUE
cg06831571	0.0208464	0.00104199	4.85e-89	+++++	2.51667e-85	11	34592196		NA
cg01731783	-0.0106728	0.000533795	6.196e-89	-----	3.19382e-85	14	74211788	C14orf43	TRUE
cg10258214	-0.0294703	0.00147706	1.441e-88	-----	7.37898e-85	14	106330534		NA
cg16391678	-0.0093978	0.000471106	1.549e-88	-----	7.88018e-85	16	30485597	ITGAL	TRUE
cg00295485	-0.0195208	0.000981296	4.694e-88	-----	2.37246e-84	2	106755721	UXS1	TRUE
cg21163477	-0.00844172	0.000424427	4.999e-88	-----	2.51031e-84	16	17439164	XYLT1	NA
cg15187398	-0.0171896	0.000865203	7.739e-88	-----	3.86132e-84	19	2093896	MOBKL2A	TRUE
cg07178945	0.0171599	0.000870778	1.9e-86	+++++	9.41955e-83	12	4488800	FGF23	TRUE
cg25429619	0.0188016	0.000954806	2.549e-86	+++++	1.25571e-82	1	174846521	RABGAP1L	NA
cg19701538	-0.0230294	0.00117017	3.172e-86	-----	1.55279e-82	16	17474952	XYLT1	NA
cg10420527	-0.012594	0.000641486	8.162e-86	-----	3.97057e-82	11	68138505	LRP5	TRUE
cg21774980	-0.00850695	0.000433693	1.148e-85	-----	5.54999e-82	20	34090548	CEP250	NA
cg19254163	-0.0163961	0.000840106	7.918e-85	-----	3.80432e-81	11	60623782	GPR44	TRUE
cg27271698	-0.0309486	0.00158905	1.748e-84	-----	8.34699e-81	14	106330538		NA
cg19719391	0.0159499	0.000820077	2.954e-84	+++++	1.40198e-80	4	26789915		TRUE
cg09099830	-0.0174709	0.000899389	4.713e-84	-----	2.22326e-80	16	30485485	ITGAL	TRUE
cg17631924	0.0146579	0.000756643	1.322e-83	+++++	6.19868e-80	17	26361207		NA
cg17372101	0.0236175	0.00122132	2.588e-83	+++++	1.20621e-79	7	147500722	CNTNAP2	TRUE
cg13525276	0.0185598	0.000960396	3.297e-83	+++++	1.52752e-79	14	81426012	TSHR	TRUE
cg24577031	-0.0157281	0.00081401	3.529e-83	-----	1.62533e-79	15	75023481		NA
cg23594345	-0.0370316	0.00192167	9.501e-83	-----	4.35007e-79	14	106329607		TRUE
cg19136686	-0.00436783	0.000227138	2.081e-82	-----	9.47223e-79	16	17464401	XYLT1	NA
cg17439633	-0.0182877	0.000951053	2.123e-82	-----	9.60722e-79	11	57176260	SLC43A3	NA
cg26764244	-0.0171909	0.00089415	2.242e-82	-----	1.00871e-78	1	68299511	GNG12	TRUE
cg12876356	-0.0483998	0.00252223	4.547e-82	-----	2.034e-78	1	92946825	GFI1	TRUE
cg14120703	-0.0117932	0.000614808	5.247e-82	-----	2.33372e-78	9	139416102	NOTCH1	TRUE
cg04956244	0.0111228	0.000581837	1.835e-81	+++++	8.1152e-78	17	38511592	RARA	TRUE
cg14335029	-0.0107843	0.000564182	1.898e-81	-----	8.3464e-78	9	134277886		NA
cg08149865	-0.0118794	0.000622056	2.679e-81	-----	1.17146e-77	8	21914600	EPB49	TRUE
cg00448292	0.0123405	0.000646539	3.237e-81	+++++	1.40756e-77	3	4863959	ITPR1	NA
cg13039251	0.0213855	0.0011278	3.501e-80	+++++	1.51389e-76	5	32018601	PDZD2	TRUE
cg15310518	-0.0214415	0.00113234	5.808e-80	-----	2.49761e-76	14	106330520		NA
cg24838345	-0.0160461	0.00084787	7.066e-80	-----	3.02189e-76	8	125737353	MTSS1	TRUE
cg04182427	-0.0133109	0.000704312	1.159e-79	-----	4.92956e-76	7	32315577	PDE1C	NA
cg16207944	-0.0224823	0.0011898	1.235e-79	-----	5.22426e-76	14	106331592		NA
cg05723029	0.0117647	0.000622702	1.301e-79	+++++	5.47371e-76	18	10896785	PIEZO2	NA
cg06053307	-0.0235691	0.00125132	3.877e-79	-----	1.6224e-75	6	111873688	TRAF3IP2-AS1	NA
cg17342080	-0.0218933	0.00116976	3.666e-78	-----	1.5259e-74	1	9474427		NA
cg07995927	-0.0178342	0.000957651	2.099e-77	-----	8.69022e-74	2	161995135	TANK	NA
cg00871610	-0.016481	0.000885166	2.251e-77	-----	9.27021e-74	21	37093012	MIR802	TRUE
cg00827939	-0.0126193	0.000678148	2.743e-77	-----	1.12369e-73	22	39848852		NA
cg13682152	-0.012227	0.000657639	3.714e-77	-----	1.51351e-73	19	16996186		NA
cg13038618	-0.0145775	0.000784569	4.645e-77	-----	1.88304e-73	14	77467391		TRUE
cg25061445	-0.019775	0.00106484	5.54e-77	-----	2.23423e-73	15	57912784	GCOM1	NA
cg08972170	0.0217894	0.00117622	1.3e-76	+++++	5.21576e-73	7	30185776	C7orf41	TRUE
cg15133043	0.016959	0.00091705	2.352e-76	++++-	9.38812e-73	17	29405668		NA
cg02008229	0.0333265	0.00181005	1.054e-75	+++++	4.18563e-72	15	90346089	ANPEP	NA
cg13705457	0.0181001	0.000983864	1.391e-75	+++++	5.49588e-72	11	34592254		NA
cg19859270	-0.00479175	0.000261103	3.184e-75	-----	1.25165e-71	3	98251294	GPR15	TRUE
cg22222502	-0.0106012	0.000578725	5.932e-75	-----	2.32019e-71	5	150161551	SMIM3	NA
cg16547579	-0.0112093	0.000611967	6.07e-75	-----	2.3623e-71	20	4954333	SLC23A2	TRUE
cg07045119	-0.0128684	0.000703139	8.077e-75	-----	3.12774e-71	20	19194540	SLC24A3	NA
cg20244340	-0.0167114	0.000913318	8.674e-75	-----	3.34229e-71	20	19193989	SLC24A3	TRUE
cg09662411	-0.0286041	0.00156712	1.971e-74	-----	7.5573e-71	1	92946132	GFI1	TRUE
cg20059012	-0.0245903	0.00135015	4.067e-74	-----	1.55174e-70	12	53613154	RARG	TRUE
cg22851561	-0.0171362	0.000942221	6.538e-74	-----	2.48237e-70	14	74214183	C14orf43	TRUE
cg04414766	0.044447	0.00244996	1.487e-73	+++++	5.61849e-70	3	22412963		NA
cg22635676	0.0545602	0.00300772	1.539e-73	+++++	5.78688e-70	2	241975971	SNED1	TRUE
cg01513913	-0.0167672	0.000925741	2.556e-73	-----	9.56475e-70	14	106329158		TRUE
cg07667906	-0.0283459	0.0015661	3.209e-73	-----	1.19509e-69	14	106329752		NA
cg05547483	-0.0240378	0.00132865	3.697e-73	?----	1.37027e-69	7	80741676		NA
cg06819357	0.0164807	0.000911291	4.188e-73	+++++	1.5449e-69	14	102928437	TECPR2	TRUE
cg15417641	0.0398691	0.00220768	6.668e-73	+++++	2.44814e-69	3	53700141	CACNA1D	TRUE
cg18625627	0.0155447	0.000861275	8.11e-73	+++++	2.96358e-69	14	81426015	TSHR	TRUE
cg00977926	0.0174917	0.000969275	8.453e-73	+++++	3.07449e-69	5	53411883	ARL15	NA
cg07898952	-0.0121699	0.000674459	8.807e-73	-----	3.18835e-69	11	33898816	LMO2	NA
cg03686998	-0.0155796	0.000863516	9.117e-73	-----	3.28529e-69	14	106330224		NA
cg04455670	-0.0190885	0.00106088	2.207e-72	-----	7.91623e-69	4	169803020	PALLD	NA
cg05480247	0.0143298	0.000797416	3.328e-72	++++-	1.18824e-68	8	6669370	XKR5	NA
cg09303399	-0.0187949	0.00104609	3.55e-72	-----	1.26171e-68	14	106330947		NA
cg19325791	0.0176352	0.000982133	4.303e-72	+++++	1.52239e-68	17	46560683		TRUE
cg02978227	-0.00462023	0.000257472	5.291e-72	-----	1.86347e-68	3	98292027		NA
cg09578155	-0.0097326	0.000543617	1.109e-71	-----	3.88825e-68	11	68141470	LRP5	TRUE
cg20385913	-0.0089114	0.000497952	1.265e-71	-----	4.41532e-68	15	75054510		NA
cg17588460	-0.0162467	0.000912682	6.94e-71	-----	2.4115e-67	11	118090742	AMICA1	NA
cg26718213	0.0352931	0.00198476	9.725e-71	+++++	3.36421e-67	2	241976080	SNED1	TRUE
cg05866990	0.015524	0.00087632	3.214e-70	+++++	1.10691e-66	11	34592252		NA
cg23079012	-0.00868486	0.000490468	3.682e-70	-----	1.26251e-66	2	8343710		TRUE
cg01097768	-0.0131782	0.000744666	4.438e-70	-----	1.51506e-66	5	378854	AHRR	TRUE
cg16519923	-0.0122802	0.000694052	4.712e-70	-----	1.60157e-66	16	30485810	ITGAL	TRUE
cg02583484	-0.01403	0.000792976	4.764e-70	-----	1.6122e-66	12	54677008	HNRNPA1	TRUE
cg05302489	0.0146256	0.000827135	5.741e-70	+++++	1.93442e-66	6	31760426	VARS	TRUE
cg16260976	-0.0145738	0.00082516	8.254e-70	-----	2.76919e-66	5	134816424		NA
cg11640529	-0.0187246	0.00106535	3.767e-69	-----	1.25839e-65	20	43180850	PKIG	NA
cg24556382	-0.023814	0.00135596	4.773e-69	-----	1.58764e-65	4	174173455	GALNT7	TRUE
cg14977938	0.0150579	0.000857454	4.884e-69	+++++	1.61765e-65	14	104190829	ZFYVE21	TRUE
cg24021808	0.0204867	0.00116845	7.988e-69	+++++	2.63452e-65	13	40805588		NA
cg18642234	-0.0111072	0.000633685	8.755e-69	-----	2.8753e-65	3	49394622	GPX1	TRUE
cg23407476	-0.010399	0.000594371	1.541e-68	-----	5.03967e-65	7	45019461	MYO1G	NA
cg08872577	0.0299778	0.00171354	1.575e-68	+++++	5.12931e-65	1	42385480	HIVEP3	NA
cg17805294	-0.0114103	0.000653593	3.002e-68	-----	9.73589e-65	18	43408770	SIGLEC15	NA
cg02104900	-0.0191976	0.0011003	3.592e-68	-----	1.1601e-64	8	125667339	MTSS1	NA
cg02451831	-0.0104383	0.000598854	4.847e-68	-----	1.55896e-64	7	26578098	KIAA0087	TRUE
cg06972908	-0.0102969	0.000591491	7.121e-68	-----	2.28092e-64	16	30488321	ITGAL	TRUE
cg08493167	-0.0143805	0.000826565	8.553e-68	-----	2.72838e-64	14	106329560		NA
cg17290454	0.02265	0.00130463	1.621e-67	+++++	5.14983e-64	1	210690463	HHAT	NA
cg23351584	-0.00645182	0.000372159	2.508e-67	-----	7.93539e-64	11	86512100	PRSS23	TRUE
cg23535194	-0.0146875	0.000848474	3.92e-67	-----	1.23528e-63	8	29266207		NA
cg15480998	-0.023668	0.00136792	4.524e-67	-----	1.41986e-63	10	79373438	KCNMA1	NA
cg03358636	-0.0145426	0.000842002	7.72e-67	-----	2.4132e-63	3	197474006	KIAA0226	TRUE
cg06344992	0.0320895	0.0018586	8.571e-67	+++++	2.6685e-63	15	90345999	ANPEP	NA
cg14218885	-0.0101787	0.000589606	8.848e-67	-----	2.74377e-63	6	6713220		NA
cg13942215	-0.00983138	0.00056991	1.104e-66	-----	3.40992e-63	2	106755589	UXS1	NA
cg24023489	-0.0125511	0.000727802	1.215e-66	-----	3.73794e-63	8	103129227	NCALD	TRUE
cg01272202	-0.0104697	0.00060792	1.811e-66	-----	5.54959e-63	5	112716899	MCC	TRUE
cg24171547	-0.0111613	0.000648202	1.917e-66	-----	5.85138e-63	11	118753670	CXCR5	NA
cg15393221	0.0133154	0.000773602	2.151e-66	+++++	6.53998e-63	19	40919485	PRX	TRUE
cg25212025	-0.017268	0.00100429	2.938e-66	-----	8.89805e-63	10	34602937	PARD3	TRUE
cg15885703	-0.021927	0.00127656	3.974e-66	-----	1.1989e-62	11	118094830	AMICA1	NA
cg14162418	-0.00812106	0.000472866	4.148e-66	-----	1.24657e-62	11	121336707	SORL1	NA
cg21747070	-0.013074	0.00076142	4.41e-66	-----	1.3202e-62	5	957535		TRUE
cg24616450	0.0186117	0.00108505	5.984e-66	+++++	1.78454e-62	1	19940140	MINOS1	NA
cg22014359	-0.0104886	0.000612346	9.078e-66	-----	2.6969e-62	22	39854490	MGAT3	NA
cg08946781	0.0238356	0.00139261	1.132e-65	+++++	3.35017e-62	17	38732694		NA
cg01094982	-0.0103816	0.00060668	1.204e-65	-----	3.54976e-62	22	43401279	PACSIN2	NA
cg07381806	-0.021999	0.00128676	1.578e-65	-----	4.63487e-62	19	2094327	MOBKL2A	TRUE
cg02743070	-0.00747756	0.000438268	2.866e-65	-----	8.3863e-62	10	80834309	ZMIZ1	TRUE
cg18369990	0.0145822	0.000854963	3.158e-65	+++++	9.20613e-62	2	112941244	FBLN7	TRUE
cg02423587	0.0122083	0.000716553	4.325e-65	+++++	1.25611e-61	1	36059379	TFAP2E	NA
cg02159157	0.0131248	0.000770462	4.522e-65	+++++	1.30844e-61	11	32365507		NA
cg26242531	0.0153014	0.000899017	5.821e-65	+++++	1.67807e-61	14	104190678	ZFYVE21	TRUE
cg12806681	-0.0108402	0.000637463	7.502e-65	-----	2.15469e-61	5	368394	AHRR	TRUE
cg10413305	-0.0109423	0.000644041	9.733e-65	-----	2.78518e-61	11	122540748	UBASH3B	NA
cg10678215	0.0149781	0.000882747	1.426e-64	+++++	4.06568e-61	5	143191565	HMHB1	TRUE
cg13074055	-0.0409059	0.00241234	1.71e-64	-----	4.8576e-61	14	106329206		TRUE
cg04368724	0.0115208	0.000679705	1.935e-64	+++++	5.47677e-61	6	31760593	VARS	TRUE
cg01868616	-0.0150611	0.000889894	2.966e-64	-----	8.36446e-61	11	75041600	ARRB1	NA
cg15180656	-0.0199719	0.00118116	3.879e-64	-----	1.08997e-60	19	35530462	SCN1B	NA
cg17120035	-0.0161477	0.000955431	4.429e-64	-----	1.24004e-60	8	19085200	LOC100128993	NA
cg21121843	-0.0186402	0.00110342	5.052e-64	-----	1.4094e-60	4	3203982	HTT	TRUE
cg08902828	-0.0149734	0.00088759	7.515e-64	-----	2.08904e-60	5	400832	AHRR	NA
cg03999941	-0.0121337	0.000719643	8.752e-64	-----	2.42425e-60	5	957511		TRUE
cg09656629	-0.024136	0.00143365	1.343e-63	-----	3.70683e-60	6	162572090	PARK2	NA
cg06338710	-0.0238053	0.00141596	1.987e-63	-----	5.46497e-60	1	92946187	GFI1	TRUE
cg21393163	-0.00803623	0.00047855	2.752e-63	-----	7.54234e-60	1	12217629		TRUE
cg14595618	0.0180867	0.00107739	3.018e-63	+++++	8.24234e-60	10	71135446	HK1	NA
cg09197783	-0.0119277	0.000710584	3.105e-63	-----	8.45029e-60	11	57176720	SLC43A3	TRUE
cg20059928	-0.0250625	0.00149421	3.839e-63	-----	1.04115e-59	15	40361485		TRUE
cg04180046	0.0295496	0.00176387	5.408e-63	+++++	1.46157e-59	7	45002736	MYO1G	TRUE
cg26856289	-0.0130688	0.000781605	9.308e-63	-----	2.50689e-59	1	24307516	SFRS13A	TRUE
cg05304393	0.0116103	0.000694477	9.673e-63	+++++	2.59621e-59	16	1545405	TELO2	TRUE
cg24617344	-0.0101718	0.000608569	1.032e-62	-----	2.76034e-59	16	30483713	ITGAL	NA
cg23474890	0.015851	0.000949692	1.533e-62	+++++	4.08635e-59	12	122467179	BCL7A	TRUE
cg24688690	-0.00988086	0.000592028	1.553e-62	-----	4.12553e-59	5	345850	AHRR	TRUE
cg04700809	-0.00747008	0.00044782	1.801e-62	-----	4.76774e-59	10	80954519	ZMIZ1	NA
cg10358466	-0.0170765	0.00102372	1.807e-62	-----	4.76774e-59	3	168958728	MECOM	NA
cg22563815	0.020102	0.00120639	2.433e-62	+++++	6.39774e-59	15	78856949	CHRNA5	TRUE
cg16503724	0.0126009	0.000757183	3.471e-62	+++++	9.0965e-59	3	17130667	PLCL2	TRUE
cg12147622	-0.0152723	0.000917761	3.528e-62	-----	9.21485e-59	10	74021432		TRUE
cg10947348	-0.0228391	0.00137381	4.62e-62	-----	1.20267e-58	5	161716489		NA
cg24540678	-0.00847905	0.00051152	1.036e-61	-----	2.68791e-58	8	28258603		TRUE
cg04716530	-0.00862242	0.000520759	1.416e-61	-----	3.66162e-58	16	30485684	ITGAL	TRUE
cg19716264	0.0171514	0.00103592	1.431e-61	+++++	3.68815e-58	1	245182150	EFCAB2	NA
cg16615151	-0.0172252	0.00104092	1.657e-61	-----	4.25653e-58	3	111409324	PLCXD2	NA
cg15474579	-0.0160337	0.000969082	1.733e-61	-----	4.43712e-58	6	36645812	CDKN1A	TRUE
cg14768892	-0.017676	0.00106879	1.941e-61	-----	4.95338e-58	15	39915931	FSIP1	NA
cg20178893	-0.0110603	0.000668957	2.101e-61	-----	5.34418e-58	1	164558298	PBX1	NA
cg24996979	-0.00874346	0.000530024	3.898e-61	-----	9.88279e-58	14	74223355	C14orf43	TRUE
cg16937168	-0.0138873	0.000842537	4.889e-61	-----	1.23551e-57	2	241936844	SNED1	TRUE
cg26138250	0.00965227	0.00058572	5.167e-61	+++++	1.30154e-57	17	74244687		NA
cg20606301	0.0171513	0.00104264	8.404e-61	+++++	2.11009e-57	17	9571882	USP43	NA
cg05875421	-0.00667305	0.00040592	1e-60	-----	2.50274e-57	14	91709951	GPR68	TRUE
cg08371497	0.0130732	0.000795412	1.062e-60	+++++	2.64939e-57	22	27029030		NA
cg13399816	-0.0140995	0.000858967	1.507e-60	-----	3.74753e-57	1	68299468	GNG12	TRUE
cg14096828	-0.00963227	0.00058683	1.517e-60	-----	3.76038e-57	7	110731116	LRRN3	NA
cg08035323	0.0238269	0.00145356	2.177e-60	+++++	5.37928e-57	2	9843525		TRUE
cg15806304	0.0118755	0.000725245	2.913e-60	+++++	7.17512e-57	10	119000083	SLC18A2	TRUE
cg26707709	0.0223819	0.00136884	4.279e-60	+++++	1.05065e-56	2	241975756	SNED1	TRUE
cg27516795	0.00663043	0.000405671	4.773e-60	+++++	1.16826e-56	3	36901258	TRANK1	NA
cg00336149	0.0290342	0.00177769	5.789e-60	+++++	1.4125e-56	3	53700195	CACNA1D	TRUE
cg10717312	0.0168789	0.00103457	7.736e-60	+++++	1.88167e-56	2	241976244	SNED1	TRUE
cg01447828	0.0169497	0.00104085	1.27e-59	+++++	3.07946e-56	19	40919465	PRX	TRUE
cg22548335	-0.0121905	0.000749591	1.81e-59	-----	4.37521e-56	15	85473388	SLC28A1	NA
cg15482893	0.0110783	0.000681242	1.838e-59	+++++	4.42914e-56	1	32837667	BSDC1	TRUE
cg24771152	0.0048923	0.000301459	3.159e-59	+++++	7.58893e-56	6	31760608	VARS	TRUE
cg09932507	0.017283	0.00106954	9.757e-59	+++++	2.33673e-55	17	47643410	LOC100288866	NA
cg25433915	0.0196571	0.00121674	1.038e-58	+++++	2.47831e-55	11	94822086	ENDOD1	NA
cg12547807	-0.0126343	0.000782258	1.116e-58	-----	2.65639e-55	1	9473751		TRUE
cg23583523	-0.0150641	0.000933067	1.238e-58	-----	2.9378e-55	11	118087893	AMICA1	NA
cg12009405	-0.0272594	0.00169108	1.859e-58	-----	4.39804e-55	6	148651331		NA
cg04481318	-0.0142587	0.000884733	1.958e-58	-----	4.61822e-55	9	134282053		NA
cg06672250	-0.0104793	0.000650266	1.988e-58	-----	4.67482e-55	8	21914593	EPB49	TRUE
cg16219322	-0.00730004	0.000453015	2.023e-58	-----	4.74279e-55	5	399012	AHRR	TRUE
cg02327909	0.013996	0.00086856	2.034e-58	+?+++	4.75426e-55	12	53009774	KRT73	NA
cg04902004	-0.0106778	0.000663209	2.541e-58	-----	5.92153e-55	14	91711165	GPR68	NA
cg05570258	0.00516555	0.000321246	3.538e-58	+++++	8.22033e-55	7	105662884	FLJ23834	TRUE
cg06635952	0.0147214	0.000918542	8.29e-58	+++++	1.9204e-54	2	70025869	ANXA4	TRUE
cg17087741	-0.00952158	0.000594525	9.97e-58	---?-	2.30272e-54	2	233283010		TRUE
cg03340878	-0.0204854	0.00128005	1.207e-57	-----	2.7795e-54	6	27925166	OR2B6	TRUE
cg09109520	0.0149535	0.000935139	1.483e-57	+++++	3.405e-54	16	57673258	GPR56	TRUE
cg00731338	0.0234023	0.00146405	1.634e-57	+++++	3.74067e-54	5	346963	AHRR	NA
cg20543544	0.0247021	0.00154632	1.915e-57	+++++	4.3711e-54	10	81003657	ZMIZ1	TRUE
cg00446839	-0.0195247	0.00122253	2.044e-57	-----	4.6519e-54	20	52367627		NA
cg27405731	0.0146984	0.000921281	2.658e-57	+++++	6.03166e-54	7	101571203	CUX1	TRUE
cg12804716	0.0130732	0.000821219	4.658e-57	+++++	1.05394e-53	14	58604949	C14orf37	NA
cg15415882	-0.0129601	0.000815598	7.391e-57	-----	1.66748e-53	3	194925340	XXYLT1	NA
cg13177778	-0.0183568	0.0011565	9.783e-57	-----	2.20076e-53	11	92900159	SLC36A4	NA
cg13184736	-0.0236426	0.00148985	1.038e-56	-----	2.32833e-53	1	68299409	GNG12	TRUE
cg04009575	-0.0134873	0.0008503	1.166e-56	-----	2.60793e-53	1	160714382	SLAMF7	NA
cg02657160	-0.0064118	0.000404543	1.418e-56	-----	3.16247e-53	3	98311063	CPOX	TRUE
cg19427338	0.0108416	0.00068459	1.738e-56	+++++	3.86507e-53	2	42566455		TRUE
cg15396830	-0.0307544	0.00194375	2.186e-56	-----	4.84751e-53	4	90224479	GPRIN3	NA
cg19696491	0.0207246	0.00131015	2.322e-56	+++++	5.13447e-53	15	78857124	CHRNA5	TRUE
cg15387619	0.03106	0.00196478	2.725e-56	?++++	6.00852e-53	3	132316156	ACKR4	NA
cg19838043	0.0164786	0.00104243	2.745e-56	+++++	6.03553e-53	14	104196038	ZFYVE21	TRUE
cg03109660	-0.0139897	0.000885309	3.012e-56	-----	6.60393e-53	4	37684505	RELL1	TRUE
cg16220933	0.00948112	0.000600143	3.207e-56	+++++	7.01173e-53	2	197041071		NA
cg24120297	-0.0192562	0.0012194	3.559e-56	?----	7.75954e-53	13	72287312	DACH1	NA
cg25431484	0.0122799	0.000778034	4.056e-56	+++++	8.81842e-53	11	34592283		NA
cg02920129	-0.0423915	0.00268843	5.158e-56	-----	1.11831e-52	3	21792195	ZNF385D	NA
cg02775989	0.0105745	0.000671634	7.504e-56	+++++	1.62243e-52	17	47465656		NA
cg10399789	-0.0215247	0.00136743	7.921e-56	-----	1.70785e-52	1	92945668	GFI1	TRUE
cg01207684	-0.0161232	0.00102535	1.026e-55	-----	2.20605e-52	16	4103167	ADCY9	TRUE
cg08064403	-0.00877929	0.000558514	1.121e-55	-----	2.40367e-52	3	98240258	CLDND1	NA
cg13916835	-0.0159253	0.00101333	1.181e-55	-----	2.52537e-52	17	2078431	SMG6	TRUE
cg04487595	-0.0115046	0.000732211	1.248e-55	-----	2.66132e-52	1	25346057		NA
cg12615852	-0.0233228	0.00148615	1.678e-55	-----	3.56851e-52	14	106330121		NA
cg01593408	-0.0139749	0.000890693	1.774e-55	-----	3.76239e-52	10	78699706	KCNMA1-AS1	NA
cg26992381	-0.0165718	0.00105924	3.592e-55	-----	7.59739e-52	3	71478152	FOXP1	NA
cg21188533	0.0418635	0.00267628	3.745e-55	+++++	7.89953e-52	3	53700263	CACNA1D	TRUE
cg22702259	-0.0044301	0.000283356	4.243e-55	-----	8.9258e-52	17	38490520	RARA	NA
cg12778716	0.0117558	0.000753125	6.291e-55	+++++	1.31984e-51	18	6995012	LAMA1	NA
cg18410341	-0.00959425	0.000614855	6.829e-55	-----	1.42886e-51	3	72360163		NA
cg20691469	0.00818898	0.000524911	7.199e-55	+++++	1.50224e-51	4	2691863	FAM193A	NA
cg07155243	-0.0225954	0.00145284	1.529e-54	-----	3.18209e-51	1	61870246	NFIA	NA
cg15020502	-0.0128316	0.000825062	1.534e-54	-----	3.18398e-51	21	40180134	ETS2	NA
cg21746120	-0.00840404	0.000540472	1.605e-54	-----	3.32249e-51	11	68142234	LRP5	TRUE
cg25809905	0.020369	0.00131204	2.362e-54	+++++	4.87657e-51	17	42467728	ITGA2B	TRUE
cg10520740	-0.00930198	0.00059921	2.397e-54	-----	4.93574e-51	12	1952798	CACNA2D4	TRUE
cg23480021	0.0349598	0.0022525	2.524e-54	+++++	5.18354e-51	3	22412746		TRUE
cg16178855	0.00893453	0.000576161	3.111e-54	+++++	6.37224e-51	20	56269979	PMEPA1	TRUE
cg06362176	-0.00669598	0.000431817	3.134e-54	-----	6.40251e-51	9	127048628	NEK6	NA
cg16712581	0.00987346	0.000636927	3.377e-54	+++++	6.88088e-51	4	89526335	HERC3	NA
cg25942611	0.0169592	0.00109419	3.503e-54	+++++	7.11897e-51	1	66999933	SGIP1	NA
cg21733098	-0.0305556	0.00197238	3.944e-54	-----	7.99432e-51	12	127931219		TRUE
cg04573702	-0.0110578	0.000714294	4.678e-54	-----	9.45748e-51	14	23857834	MYH6	TRUE
cg01307360	-0.0114783	0.000741516	4.774e-54	-----	9.62656e-51	7	32334947	PDE1C	NA
cg14241868	0.0109072	0.00070606	7.777e-54	+++++	1.56415e-50	12	57937454	DCTN2	NA
cg00202479	0.00811109	0.000525181	8.23e-54	+++++	1.65099e-50	6	31760383	VARS	TRUE
cg04517079	-0.0105878	0.000685659	8.562e-54	-----	1.71317e-50	6	41546161	FOXP4	TRUE
cg14934396	-0.0103017	0.000667157	8.646e-54	-----	1.72555e-50	17	73641675	SMIM6	NA
cg11709495	0.00546821	0.000354219	9.172e-54	+++++	1.82584e-50	7	129649151		NA
cg04039799	-0.0094011	0.000610181	1.467e-53	-----	2.91286e-50	11	19745484	NAV2	TRUE
cg02560069	-0.0124951	0.000811091	1.508e-53	-----	2.98665e-50	15	39425615		NA
cg08714510	-0.0110311	0.0007173	2.275e-53	-----	4.49429e-50	2	106755481	UXS1	NA
cg02078001	-0.0101962	0.000663829	3.051e-53	-----	6.01203e-50	2	106755680	UXS1	NA
cg11533519	-0.0082923	0.000540183	3.492e-53	-----	6.86365e-50	20	4954399	SLC23A2	NA
cg10726445	0.0214917	0.00140075	3.944e-53	+++++	7.73254e-50	13	76336809	LMO7	NA
cg25290553	-0.0137816	0.000899344	5.28e-53	-----	1.03259e-49	2	129146270		NA
cg09977126	0.0114032	0.000744962	6.854e-53	+++++	1.33705e-49	5	75599987	SV2C	NA
cg01010073	-0.0140297	0.000916571	6.893e-53	-----	1.3413e-49	7	45065573	CCM2	NA
cg20519328	0.0260413	0.00170288	8.581e-53	+++++	1.6656e-49	15	86296274		NA
cg01756827	0.0113337	0.000741471	9.569e-53	+++++	1.85275e-49	20	47923790		NA
cg07278718	0.0106551	0.000697259	1.017e-52	+++++	1.96423e-49	11	113932635	ZBTB16	NA
cg08282118	-0.00451346	0.000295527	1.165e-52	-----	2.24451e-49	17	38480483	RARA	NA
cg15693572	0.0330639	0.0021652	1.2e-52	+++++	2.30623e-49	3	22412385		TRUE
cg19956914	0.0242992	0.00159142	1.234e-52	+++++	2.36573e-49	7	56147257	SUMF2	TRUE
cg04879308	-0.0224914	0.00147346	1.32e-52	-----	2.52438e-49	5	419179	AHRR	NA
cg25211022	-0.00913664	0.0005988	1.451e-52	-----	2.76811e-49	5	142381633	ARHGAP26	NA
cg09459403	0.011179	0.000734043	2.258e-52	+++++	4.29711e-49	3	4864036	ITPR1	NA
cg16744741	0.0144283	0.000949609	3.88e-52	+++++	7.36587e-49	4	82126025	PRKG2	TRUE
cg03786093	-0.00949849	0.000625176	3.917e-52	-----	7.41802e-49	17	75371205	SEPT9	NA
cg16571141	-0.00914256	0.000602308	4.857e-52	-----	9.17586e-49	15	40385714	BMF	NA
cg05194346	0.0194922	0.00128682	7.861e-52	+++++	1.48151e-48	15	101305443		TRUE
cg09338136	-0.0097083	0.000641061	8.286e-52	-----	1.55783e-48	5	344057	AHRR	TRUE
cg08472795	-0.0111806	0.000738741	9.558e-52	-----	1.79265e-48	2	129067253	HS6ST1	TRUE
cg15277721	-0.015616	0.00103193	9.831e-52	-----	1.83942e-48	8	129243228		NA
cg27332104	0.0123528	0.000816315	9.896e-52	+++++	1.84714e-48	15	52386161		TRUE
cg17907003	-0.0142404	0.00094112	1.007e-51	-----	1.87512e-48	1	117533414		TRUE
cg05673882	-0.015061	0.000995641	1.076e-51	-----	1.99882e-48	5	74862702	POLK	TRUE
cg03440944	-0.0113454	0.000750044	1.086e-51	-----	2.0126e-48	7	45023329	C7orf40	TRUE
cg12856965	-0.0139345	0.000921594	1.196e-51	-----	2.21119e-48	1	17284740	CROCC	TRUE
cg12710546	0.0088777	0.000587235	1.236e-51	+++++	2.27972e-48	7	4773768	FOXK1	NA
cg10745039	0.0127121	0.000840941	1.261e-51	+++++	2.32034e-48	8	90409847		NA
cg05731191	0.0141838	0.000938315	1.266e-51	+++++	2.32404e-48	8	143096469		NA
cg16794579	-0.0116644	0.000772774	1.769e-51	-----	3.23978e-48	16	17562419	XYLT1	TRUE
cg00010201	-0.0166448	0.00110334	2.007e-51	-----	3.66702e-48	3	98287106		NA
cg06595162	-0.00859677	0.000569977	2.106e-51	-----	3.8389e-48	21	40141040	NCRNA00114	TRUE
cg15526732	-0.0120218	0.000797807	2.608e-51	-?---	4.74286e-48	14	35883749		NA
cg05969150	0.00898767	0.000597015	3.232e-51	+++++	5.86395e-48	16	72882495	ZFHX3	TRUE
cg15554421	-0.00656015	0.000436042	3.736e-51	-----	6.76261e-48	3	99792561	C3orf26	TRUE
cg04359840	-0.0154157	0.00102646	5.569e-51	-----	1.00572e-47	16	17563300	XYLT1	TRUE
cg27191786	-0.00983021	0.000654786	6.048e-51	-----	1.08969e-47	2	139233103		NA
cg07090714	-0.0105184	0.000701025	6.874e-51	-----	1.23566e-47	6	6857062		TRUE
cg13641317	0.0163212	0.00108782	6.953e-51	+++++	1.24698e-47	3	127255552		TRUE
cg11412468	0.0138687	0.000924636	7.44e-51	+++++	1.33125e-47	2	84433405		TRUE
cg18871648	-0.00989081	0.00065948	7.579e-51	-----	1.35301e-47	14	74227431	ELMSAN1	NA
cg07180646	-0.0218733	0.00146168	1.254e-50	-----	2.23353e-47	1	15481541	TMEM51	TRUE
cg02734052	0.0171195	0.00114515	1.569e-50	+++++	2.78821e-47	14	22944645		NA
cg01062937	0.00676096	0.000452341	1.639e-50	+++++	2.90597e-47	16	88537260	ZFPM1	TRUE
cg15102575	-0.0143002	0.000957466	1.936e-50	-----	3.42475e-47	3	124510809	ITGB5	NA
cg05452432	-0.0133126	0.000891803	2.176e-50	-----	3.84058e-47	12	73067770		NA
cg27086356	0.0179016	0.00120078	2.914e-50	+++++	5.13149e-47	3	170627562	EIF5A2	NA
cg15241876	-0.0113408	0.000760822	3.011e-50	-----	5.29033e-47	22	37257594	NCF4	NA
cg26535987	-0.0110135	0.000739791	3.985e-50	-----	6.98588e-47	15	40399723	BMF	NA
cg14551458	-0.0229277	0.00154013	4.009e-50	-----	7.01216e-47	5	123149103		NA
cg05655806	-0.0230654	0.00154994	4.348e-50	-----	7.58806e-47	3	111260756	CD96	TRUE
cg14491800	-0.0147392	0.000990969	4.893e-50	-----	8.52008e-47	14	77385166		NA
cg01247535	-0.00801425	0.00053888	5.005e-50	-----	8.69565e-47	6	15418354	JARID2	NA
cg05954228	-0.00856848	0.000576778	6.384e-50	-----	1.10668e-46	17	72509125		NA
cg15801526	0.0078245	0.000526728	6.465e-50	+++++	1.11823e-46	1	62353410	INADL	NA
cg07978331	-0.0130007	0.000875443	6.918e-50	-----	1.19393e-46	16	75046041	ZNRF1	NA
cg01442064	-0.00724359	0.000487913	7.377e-50	-----	1.27033e-46	4	5713450	EVC	TRUE
cg04010861	-0.0215981	0.00145503	7.641e-50	-----	1.31289e-46	4	8349838		NA
cg10691866	-0.0165921	0.00111833	8.509e-50	-----	1.45881e-46	7	65817282	TPST1	TRUE
cg18060905	-0.0123879	0.000835276	9.247e-50	-----	1.58185e-46	14	106332077		NA
cg24087280	0.00980955	0.000661524	9.556e-50	+++++	1.63113e-46	17	48193712	SAMD14	NA
cg23667432	-0.0112977	0.000762685	1.207e-49	-----	2.05573e-46	2	233244439	ALPP	TRUE
cg16047567	-0.0142708	0.000963816	1.328e-49	-----	2.25688e-46	1	12664243	DHRS3	TRUE
cg01651583	0.012015	0.000811965	1.522e-49	+++++	2.58094e-46	10	45899264	ALOX5	NA
cg26892401	-0.00500885	0.000338574	1.602e-49	-----	2.7107e-46	7	2847908	GNA12	NA
cg14513685	-0.0129659	0.000877135	1.91e-49	-----	3.21955e-46	15	92619028	SLCO3A1	NA
cg10581837	0.0119423	0.000807889	1.911e-49	+++++	3.21955e-46	13	76334707	LMO7	TRUE
cg15212295	-0.00614601	0.000415804	1.942e-49	-----	3.26471e-46	17	64710687	PRKCA	TRUE
cg11185844	0.0119785	0.000810738	2.13e-49	+++++	3.57304e-46	7	73465249	ELN	NA
cg08444340	-0.00582027	0.000394142	2.393e-49	-----	4.00558e-46	2	149823755	KIF5C	NA
cg25964299	0.00779036	0.000528065	2.958e-49	+++++	4.9407e-46	1	15508314	TMEM51	NA
cg22499893	-0.0148316	0.0010066	3.88e-49	?----	6.46682e-46	1	24307535	SFRS13A	TRUE
cg23508991	-0.00933791	0.000633865	4.034e-49	-----	6.70913e-46	13	30694031		NA
cg24134897	0.0167519	0.00113816	4.908e-49	++++-	8.14531e-46	11	859670	TSPAN4	TRUE
cg26337070	-0.0175998	0.00119659	5.708e-49	-----	9.45284e-46	2	85999873	ATOH8	TRUE
cg16116321	-0.0143077	0.000972782	5.721e-49	-----	9.45425e-46	2	225244609	FAM124B	TRUE
cg15485809	0.0102172	0.000694825	6.016e-49	+++++	9.92069e-46	7	145545926		NA
cg11824827	0.0121743	0.000828041	6.21e-49	+++++	1.0219e-45	16	31075547	ZNF668	TRUE
cg13784607	-0.0114517	0.000779132	6.641e-49	-----	1.09051e-45	11	47546214	CELF1	NA
cg18734657	-0.0150254	0.00102289	7.565e-49	-----	1.23963e-45	7	139420591	HIPK2	NA
cg22744280	0.0123754	0.000843283	9.285e-49	++++-	1.51828e-45	12	112200054		NA
cg16556677	-0.00897445	0.000611646	9.655e-49	-----	1.57547e-45	11	2722401	KCNQ1OT1	TRUE
cg09948374	0.0121878	0.000830854	1.018e-48	+++++	1.65766e-45	1	174844517	RABGAP1L	NA
cg23090529	-0.0197048	0.00134384	1.112e-48	-----	1.80695e-45	1	51442133		TRUE
cg13937905	-0.0103699	0.000707595	1.249e-48	-----	2.02534e-45	12	53612551	RARG	TRUE
cg08445278	0.00889276	0.000606888	1.288e-48	+++++	2.08424e-45	22	30671877		NA
cg13025388	-0.00152496	0.000104116	1.412e-48	-----	2.28015e-45	11	118098752	MPZL3	NA
cg25984701	0.00968603	0.000661567	1.537e-48	+++++	2.47687e-45	13	52006860	INTS6	NA
cg25635022	-0.0106932	0.000731311	2.034e-48	-----	3.27101e-45	3	170147199	CLDN11	NA
cg05957567	0.00750493	0.000513432	2.182e-48	+++++	3.49938e-45	12	122467228	BCL7A	TRUE
cg00512459	-0.0101449	0.000694046	2.185e-48	-----	3.49938e-45	15	88266173		TRUE
cg14262884	-0.0135123	0.000924586	2.272e-48	-----	3.63124e-45	11	43757533	HSD17B12	NA
cg08940075	0.00494724	0.000338974	3.033e-48	+++++	4.83759e-45	1	95388680	CNN3	TRUE
cg20469744	0.00964226	0.000661492	3.96e-48	+++++	6.30322e-45	13	43949447	ENOX1	TRUE
cg16646054	-0.0104281	0.000715819	4.485e-48	----+	7.1243e-45	5	150157726	C5orf62	TRUE
cg05726450	0.00909509	0.000624573	4.893e-48	+++++	7.75657e-45	17	8771947	PIK3R6	NA
cg03052614	0.0113115	0.000777515	5.984e-48	+++++	9.46679e-45	17	17410416	PEMT	NA
cg07465627	-0.0131471	0.000904056	6.531e-48	-----	1.03112e-44	17	53167407	STXBP4	TRUE
cg12828729	0.0130504	0.000897776	7.134e-48	+++++	1.12404e-44	5	134823969		TRUE
cg05113537	-0.0130498	0.000898481	8.498e-48	-----	1.33625e-44	8	103169068		NA
cg04003530	0.0275785	0.00189895	8.661e-48	+++?+	1.35913e-44	12	127981035		NA
cg13734658	-0.0108597	0.000747993	9.262e-48	----+	1.45052e-44	17	71479021	SDK2	NA
cg22232492	0.0100473	0.000692048	9.294e-48	+++++	1.45261e-44	20	12152900		NA
cg18880190	-0.00885183	0.000610026	1.038e-47	-----	1.6191e-44	15	40399609	BMF	NA
cg01952185	0.0172052	0.00118709	1.329e-47	+++++	2.06886e-44	5	134813213		TRUE
cg14179389	-0.0211646	0.00146142	1.57e-47	-----	2.43915e-44	1	92947961	GFI1	TRUE
cg05824218	0.00898478	0.000620521	1.634e-47	+++++	2.53352e-44	17	38499096	RARA	TRUE
cg05603985	-0.0082094	0.000567634	2.091e-47	-----	3.23565e-44	1	2161049	SKI	TRUE
cg09764276	-0.0156233	0.00108068	2.268e-47	-----	3.50258e-44	1	9142159		NA
cg18515426	0.00292579	0.000202627	2.93e-47	+++++	4.51598e-44	10	114981606		NA
cg25748521	-0.00837458	0.00058008	3.03e-47	-----	4.66088e-44	7	139366758	HIPK2	TRUE
cg27262054	-0.0115607	0.000800818	3.069e-47	-----	4.71156e-44	16	73067525	ZFHX3	TRUE
cg19104050	-0.00729361	0.000505889	4.021e-47	-----	6.16093e-44	12	108701064	CMKLR1	NA
cg15619756	-0.00772327	0.000535718	4.065e-47	-----	6.21611e-44	16	17436933	XYLT1	NA
cg12734136	-0.009355	0.000649611	5.105e-47	-----	7.79115e-44	14	106331073		NA
cg24597159	0.0107886	0.00074931	5.322e-47	+++++	8.10644e-44	19	7723346		NA
cg02013841	-0.013523	0.000939616	5.802e-47	-----	8.82031e-44	13	49159767		TRUE
cg07429188	0.0137292	0.00095403	5.914e-47	+++++	8.97305e-44	16	57673289	ADGRG1	NA
cg09469355	-0.0104077	0.000723439	6.293e-47	-----	9.52951e-44	1	2161886	SKI	TRUE
cg00592949	-0.0168414	0.00117092	6.611e-47	-----	9.99162e-44	9	112680911	PALM2	NA
cg08331284	-0.00965458	0.000671315	6.752e-47	-----	1.01849e-43	10	80841582	ZMIZ1	NA
cg13518625	-0.00696924	0.000485278	9.045e-47	-----	1.36174e-43	8	29522838		TRUE
cg20293888	-0.00982828	0.000684644	9.867e-47	-----	1.48263e-43	7	2861750	GNA12	NA
cg13976502	-0.0100735	0.000702275	1.16e-46	-----	1.73967e-43	14	74227875	C14orf43	TRUE
cg06321596	-0.0159872	0.00111513	1.293e-46	-----	1.9354e-43	16	17562960	XYLT1	TRUE
cg05966255	-0.0126908	0.000885521	1.391e-46	-----	2.0781e-43	17	38758057		NA
cg04890576	0.0218854	0.00152733	1.436e-46	+++++	2.14121e-43	17	73032613		TRUE
cg01765406	-0.00905122	0.00063185	1.528e-46	-----	2.27404e-43	2	129231478		TRUE
cg04039397	-0.0191463	0.00133683	1.591e-46	-----	2.36328e-43	3	111260783	CD96	TRUE
cg25421530	0.00977869	0.000682847	1.63e-46	+++++	2.4166e-43	10	97200987	SORBS1	TRUE
cg14012925	0.0109428	0.000764162	1.64e-46	+++++	2.4268e-43	7	101556907	CUX1	TRUE
cg22490254	0.0104546	0.00073062	1.915e-46	+++++	2.82836e-43	2	11269719		TRUE
cg11063902	-0.00648437	0.000453253	1.999e-46	-----	2.94683e-43	3	99792993	FILIP1L	NA
cg14153041	0.0149111	0.00104346	2.522e-46	+++++	3.71078e-43	1	22231285	HSPG2	NA
cg21575225	-0.0114012	0.000798173	2.75e-46	-----	4.03834e-43	1	156073485	LMNA	NA
cg08792700	-0.0143892	0.00100737	2.755e-46	-----	4.03834e-43	9	86911279	SLC28A3	NA
cg23233742	-0.0109053	0.000763648	2.895e-46	-----	4.23558e-43	5	139077894		TRUE
cg18158149	-0.0151327	0.00106038	3.317e-46	-----	4.84389e-43	1	162138215	NOS1AP	NA
cg03305963	0.0127421	0.000893252	3.623e-46	+++++	5.28084e-43	11	124647253	MSANTD2	NA
cg07242524	-0.00973231	0.000682416	3.799e-46	-----	5.52703e-43	15	31623225	KLF13	NA
cg16495683	-0.00752842	0.000528309	4.482e-46	-----	6.50853e-43	17	38464162	RARA	NA
cg11730703	0.0115425	0.000811004	5.771e-46	+++++	8.36475e-43	14	105167607	INF2	TRUE
cg21913886	-0.0102046	0.000717086	5.912e-46	-----	8.55319e-43	1	15485346	TMEM51	TRUE
cg01764256	-0.00786799	0.000553489	7.369e-46	----+	1.06413e-42	20	45985832	ZMYND8	NA
cg21863544	-0.0157043	0.00110531	8.168e-46	-----	1.17733e-42	6	12528631		NA
cg24567851	-0.0157677	0.00111002	8.545e-46	?----	1.22939e-42	12	90272839		NA
cg22539182	0.0115149	0.000810816	8.959e-46	+++++	1.28658e-42	10	850393		TRUE
cg18900812	-0.0124189	0.000874798	9.654e-46	-----	1.38383e-42	6	36646127	CDKN1A	TRUE
cg16255816	-0.00884782	0.000623346	9.97e-46	-----	1.4265e-42	17	39889811	HAP1	TRUE
cg11555067	-0.00839804	0.000591869	1.071e-45	-----	1.52957e-42	2	99081350	INPP4A	TRUE
cg20396110	-0.00836329	0.000589719	1.187e-45	-----	1.69213e-42	15	74919916	CLK3	NA
cg10513595	-0.00955349	0.000673709	1.211e-45	-----	1.72319e-42	5	89311473		TRUE
cg08036104	0.00822043	0.000579993	1.34e-45	+++++	1.90327e-42	22	31257590	OSBP2	NA
cg10951873	-0.00325649	0.000229828	1.42e-45	-----	2.01322e-42	1	25254746	RUNX3	TRUE
cg05659611	-0.0172621	0.00121933	1.688e-45	-----	2.38883e-42	3	98240624	CLDND1	NA
cg11307857	0.00749954	0.000529816	1.74e-45	+++++	2.45795e-42	11	128599031	FLI1	NA
cg12423733	0.0146254	0.00103353	1.844e-45	+++++	2.60015e-42	6	29454623	MAS1L	TRUE
cg07411111	0.010106	0.000714351	1.946e-45	+++?+	2.73901e-42	20	62509309	TPD52L2	TRUE
cg04507642	0.009548	0.000674943	1.966e-45	+++++	2.76217e-42	12	51813664	SLC4A8	NA
cg17381396	0.0108922	0.000769984	1.978e-45	+++++	2.77402e-42	1	10527895	DFFA	NA
cg25730803	-0.0182821	0.001294	2.539e-45	-----	3.55438e-42	22	43150790		NA
cg03547355	-0.00921426	0.000652668	2.949e-45	-----	4.12093e-42	1	227003060		TRUE
cg22692692	0.0087475	0.000619679	3.02e-45	+++++	4.21259e-42	3	194432892	LOC100507391	NA
cg05901971	0.0151005	0.00106988	3.103e-45	+++++	4.32062e-42	6	152630996	SYNE1	NA
cg08899667	0.0100172	0.000709729	3.11e-45	+++++	4.32263e-42	6	31761055	VARS	TRUE
cg16720061	-0.00873765	0.000620078	4.302e-45	-----	5.96875e-42	7	154990228		NA
cg03785076	-0.00912543	0.000648154	5.106e-45	-----	7.07165e-42	2	241936915	SNED1	TRUE
cg04180924	-0.0025963	0.000184697	6.972e-45	-----	9.63885e-42	3	98272064		NA
cg06394460	-0.0198488	0.00141364	8.759e-45	-----	1.20879e-41	13	28130393	LNX2	TRUE
cg12329529	-0.00859484	0.000612538	9.999e-45	-----	1.37748e-41	11	60822826		NA
cg05661533	-0.0104424	0.000744591	1.106e-44	-----	1.52095e-41	5	1495043	LPCAT1	TRUE
cg13787850	-0.0148435	0.00105857	1.14e-44	-----	1.56494e-41	9	102195951		TRUE
cg04460609	-0.0133156	0.000950018	1.243e-44	-----	1.70333e-41	4	16532808	LDB2	TRUE
cg05371159	0.0221999	0.00158398	1.257e-44	+++++	1.71949e-41	9	94342441		NA
cg14811849	0.0141053	0.00100718	1.458e-44	+++++	1.99094e-41	8	143048664		NA
cg14675361	0.0148512	0.00106127	1.701e-44	+++++	2.3187e-41	13	76334583	LMO7	TRUE
cg02532700	-0.0132719	0.00094999	2.357e-44	-----	3.2073e-41	22	37257404	NCF4	TRUE
cg11591924	-0.00952311	0.000681813	2.467e-44	-----	3.35112e-41	1	25327969		NA
cg10692136	-0.00523466	0.000374787	2.477e-44	-----	3.35885e-41	16	17461119	XYLT1	NA
cg11429111	0.0149	0.00106719	2.662e-44	+++++	3.60343e-41	5	134813329		TRUE
cg15963913	0.00972081	0.00069635	2.748e-44	+++++	3.71339e-41	14	104196003	ZFYVE21	TRUE
cg22311669	-0.00574797	0.000411854	2.879e-44	-----	3.88367e-41	16	30466567		NA
cg04636576	0.00970249	0.000696059	3.661e-44	+++++	4.93001e-41	13	74340256	KLF12	NA
cg20430809	-0.00989329	0.000710178	4.122e-44	-----	5.54122e-41	19	2089006	MOB3A	NA
cg14699161	0.015034	0.00107922	4.141e-44	+?++?	5.55716e-41	2	89165403		NA
cg20481941	-0.0064456	0.000462779	4.28e-44	-----	5.73382e-41	16	80604148	LINC01227	NA
cg16237191	0.00990311	0.000711139	4.422e-44	+++++	5.91387e-41	12	55945613	OR6C4	TRUE
cg17038235	0.010461	0.000751341	4.586e-44	+++++	6.12268e-41	5	172370524	ERGIC1	TRUE
cg12901835	-0.00713837	0.000513196	5.535e-44	-----	7.37702e-41	7	2847923	GNA12	NA
cg16251489	-0.0069751	0.000502516	8.331e-44	-----	1.10845e-40	16	17490793	XYLT1	NA
cg16508202	0.00465489	0.000335373	8.408e-44	+++++	1.11679e-40	7	147501016	CNTNAP2	NA
cg14796406	-0.0141707	0.00102161	9.499e-44	-----	1.25955e-40	7	80547689	SEMA3C	TRUE
cg20066188	-0.0173901	0.00125406	1.003e-43	-----	1.3277e-40	22	37678791	CYTH4	TRUE
cg03244470	0.00825656	0.000595954	1.197e-43	+++++	1.58181e-40	19	42538971	GRIK5	NA
cg03461577	-0.0141405	0.00102079	1.228e-43	-----	1.62003e-40	11	33901166	LMO2	NA
cg01744331	-0.00802217	0.000579188	1.259e-43	-----	1.65811e-40	11	2722358	KCNQ1OT1	TRUE
cg27312979	0.0261501	0.00188802	1.263e-43	+++?+	1.66057e-40	10	97094453	SORBS1	TRUE
cg00592995	0.0105403	0.000761299	1.36e-43	+++++	1.78509e-40	20	56196368	ZBP1	NA
cg24587305	-0.0146699	0.0010598	1.42e-43	-----	1.86071e-40	9	38026422	SHB	NA
cg23337648	-0.0104302	0.000754614	1.881e-43	-----	2.46064e-40	11	47546192	CELF1	NA
cg03384915	-0.00621352	0.000449694	2.006e-43	-----	2.61976e-40	19	16986822	SIN3B	TRUE
cg13578465	0.0167387	0.00121277	2.475e-43	+++++	3.22684e-40	14	105167457	INF2	TRUE
cg24486784	0.0110404	0.000800038	2.553e-43	+++++	3.32296e-40	5	148690886	AFAP1L1	NA
cg07737038	-0.00929854	0.000674467	3.073e-43	-----	3.99311e-40	1	156094663	LMNA	NA
cg18581607	0.0274544	0.00199209	3.285e-43	+?++-	4.26148e-40	17	4714084	PLD2	NA
cg03595784	-0.00637072	0.000462486	3.606e-43	-----	4.67011e-40	7	36231355	EEPD1	NA
cg11320225	-0.0102501	0.000744135	3.631e-43	----+	4.69468e-40	1	161709963		NA
cg08763102	-0.00794642	0.000577258	4.093e-43	-----	5.28324e-40	4	3079751	HTT	TRUE
cg03252902	-0.00260186	0.00018903	4.18e-43	-----	5.38661e-40	3	98275054		NA
cg18316974	-0.015897	0.00115592	4.905e-43	-----	6.31044e-40	1	92947035	GFI1	TRUE
cg21379099	0.0249127	0.00181162	4.983e-43	+++++	6.40021e-40	3	169293360	MECOM	NA
cg13518852	0.0148405	0.00107962	5.382e-43	+++++	6.9013e-40	1	212892006		NA
cg02186444	0.0106586	0.000775444	5.444e-43	+++++	6.96932e-40	17	73120977	ARMC7	TRUE
cg07954423	-0.00831734	0.000605303	5.784e-43	-----	7.39243e-40	9	130741881	FAM102A	TRUE
cg11253886	0.0136934	0.000996691	5.936e-43	+++++	7.57426e-40	2	47039669		TRUE
cg11557553	0.00608338	0.000442933	6.324e-43	+++++	8.05613e-40	5	404996	AHRR	TRUE
cg16143121	0.0124258	0.000904833	6.464e-43	++++-	8.22103e-40	13	30929119	LINC00426	NA
cg07069636	-0.0103822	0.000756205	6.776e-43	-----	8.60377e-40	16	30671749		TRUE
cg12464134	-0.0107909	0.000786361	7.431e-43	-----	9.42009e-40	7	5578193		NA
cg22124000	-0.0161088	0.00117415	7.75e-43	----+	9.8085e-40	11	105115332		NA
cg05396397	0.0157291	0.00114655	7.852e-43	+++++	9.92146e-40	1	11908164	NPPA	TRUE
cg19372602	-0.0129862	0.000946793	8.148e-43	-----	1.02788e-39	1	156116207		TRUE
cg10189850	0.012298	0.00089724	9.287e-43	+++++	1.16967e-39	5	6366345		NA
cg12118986	0.0130672	0.000953735	1e-42	+++++	1.25743e-39	19	39074494	RYR1	NA
cg09560590	0.00992871	0.000724874	1.056e-42	+++++	1.32571e-39	5	143191663	HMHB1	TRUE
cg02710230	0.0121747	0.000889432	1.195e-42	+++++	1.49779e-39	15	86296229		NA
cg13882251	0.0126566	0.000924775	1.229e-42	+++++	1.53793e-39	19	40772266	AKT2	NA
cg09537006	-0.00534366	0.000390661	1.365e-42	-----	1.70538e-39	14	74237539	ELMSAN1	NA
cg11718989	0.0122758	0.000897473	1.37e-42	++++-	1.70888e-39	5	156990923	ADAM19	NA
cg09251068	-0.021069	0.00154093	1.473e-42	-----	1.83442e-39	7	117421001	CTTNBP2	NA
cg16922732	-0.0104825	0.000767641	1.874e-42	-----	2.33008e-39	17	75445948	SEPT9	NA
cg15352568	0.0135198	0.000990342	1.975e-42	++++-	2.45175e-39	1	210049117		NA
cg27626216	-0.00944035	0.000692078	2.297e-42	-----	2.84693e-39	20	17826974		NA
cg09709426	0.00947387	0.000694697	2.399e-42	+++++	2.96863e-39	3	45911521	LZTFL1	NA
cg06671242	0.0094918	0.000696198	2.522e-42	+++++	3.11588e-39	11	86527767	PRSS23	NA
cg11735008	0.0185288	0.00135911	2.549e-42	+++++	3.14425e-39	1	42380309	HIVEP3	TRUE
cg05886626	-0.00909051	0.000667004	2.697e-42	-----	3.32154e-39	15	39873553	THBS1	TRUE
cg01294327	-0.0277325	0.00203542	2.845e-42	-----	3.49828e-39	19	2291373	LINGO3	TRUE
cg02644405	0.0093275	0.000684818	3.029e-42	+++++	3.71866e-39	5	178750205	ADAMTS2	NA
cg15562617	-0.0103873	0.000762681	3.067e-42	-----	3.75938e-39	16	80603721	LINC01227	NA
cg21323941	0.0110522	0.000812306	3.693e-42	+++++	4.51958e-39	4	36282300	DTHD1	NA
cg11902728	0.00954757	0.000701951	3.924e-42	+++++	4.79475e-39	19	35786580	MAG	TRUE
cg23198793	0.00956381	0.000704027	4.953e-42	+++++	6.0426e-39	15	42694406	CAPN3	TRUE
cg27372654	-0.00980312	0.000721862	5.24e-42	-----	6.38273e-39	5	88036924	MEF2C	NA
cg04258133	0.0078497	0.000578073	5.329e-42	+++++	6.481e-39	11	1953661	TNNT3	TRUE
cg18236066	-0.0090285	0.000665252	5.906e-42	-----	7.17152e-39	12	113293823	RPH3A	TRUE
cg09006487	-0.0087428	0.000644393	6.242e-42	-----	7.56772e-39	3	72424982	RYBP	TRUE
cg06299644	-0.00777294	0.000573065	6.564e-42	-----	7.94573e-39	2	54686203	SPTBN1	NA
cg18826637	-0.0230632	0.00170144	7.392e-42	-----	8.93413e-39	2	145116633		TRUE
cg01994049	0.019039	0.00140483	7.651e-42	+++++	9.23282e-39	11	18601075	UEVLD	NA
cg22441770	-0.00859362	0.000634679	9.066e-42	-----	1.09234e-38	1	153929592	CRTC2	TRUE
cg25920590	-0.0110235	0.000814266	9.329e-42	-----	1.12229e-38	8	29265970		NA
cg27467282	0.00550417	0.000406624	9.554e-42	+++++	1.14759e-38	13	52116184		TRUE
cg10788371	-0.0126089	0.000931528	9.624e-42	-----	1.15422e-38	11	76381040	LRRC32	TRUE
cg24525238	0.0134803	0.000995979	9.754e-42	-++++	1.16801e-38	8	130305094		NA
cg18522582	-0.0349257	0.00258063	9.884e-42	-?---	1.18176e-38	2	223915743	KCNE4	NA
cg15198407	-0.00637464	0.000471538	1.211e-41	-----	1.44568e-38	10	80841737	ZMIZ1	NA
cg10841124	0.00914573	0.000676533	1.216e-41	+++++	1.44943e-38	5	433274	AHRR	TRUE
cg09128104	-0.0163033	0.00120631	1.274e-41	----?	1.51624e-38	17	38480657	RARA	NA
cg02714303	0.0121551	0.000899554	1.321e-41	+++++	1.56978e-38	13	76334728	LMO7	TRUE
cg19713429	-0.0114701	0.000848915	1.337e-41	-----	1.58637e-38	1	19810690	CAPZB	TRUE
cg15228441	-0.0114558	0.000848127	1.419e-41	-----	1.6811e-38	17	78829930	RPTOR	TRUE
cg15431537	0.00736462	0.000545272	1.435e-41	+++++	1.69747e-38	6	41736916		NA
cg23149770	0.00973934	0.000721106	1.439e-41	++++-	1.69962e-38	5	171393566	FBXW11	NA
cg14389122	-0.00761625	0.000565181	2.172e-41	-----	2.56149e-38	15	74945851	EDC3	TRUE
cg14988493	0.010027	0.000744573	2.452e-41	+++++	2.88732e-38	5	52549628		NA
cg23781467	0.00846992	0.000629277	2.697e-41	+++++	3.17102e-38	6	31760233	VARS	TRUE
cg04560781	0.0101497	0.000754278	2.834e-41	+++++	3.32707e-38	2	129511579		NA
cg00232092	-0.0123497	0.0009185	3.269e-41	-----	3.83198e-38	7	5518887	FBXL18	TRUE
cg09156714	0.0104886	0.000780123	3.301e-41	+++++	3.86367e-38	21	37110991		NA
cg10143064	0.0103756	0.000771795	3.366e-41	+++++	3.93383e-38	17	72804065	TMEM104	NA
cg15167367	-0.00698978	0.000520206	3.691e-41	-----	4.30719e-38	2	113933123	PSD4	NA
cg00199799	-0.0155149	0.00115482	3.776e-41	-----	4.39979e-38	10	130894873		NA
cg10814005	-0.0060261	0.000448865	4.303e-41	-----	5.00635e-38	14	91711041	GPR68	TRUE
cg08343624	-0.0144575	0.00107711	4.464e-41	-----	5.18592e-38	17	79364211		NA
cg10255761	-0.0109911	0.000818964	4.574e-41	-----	5.30579e-38	3	49210029	KLHDC8B	TRUE
cg16702313	-0.00661468	0.00049297	4.742e-41	-----	5.49248e-38	14	74251926	C14orf43	TRUE
cg06521527	-0.00662786	0.000493978	4.788e-41	-----	5.53752e-38	6	11217462	NEDD9	NA
cg13429998	0.0187901	0.00140049	4.822e-41	+++++	5.56857e-38	1	42384947	HIVEP3	NA
cg06161566	-0.00622487	0.000463986	4.868e-41	-----	5.61336e-38	19	1345018		NA
cg22748944	-0.00610088	0.000454814	5.006e-41	-----	5.76118e-38	6	6943708		NA
cg07097487	0.0132385	0.000986921	5.011e-41	+++++	5.76118e-38	22	47202960	TBC1D22A	NA
cg20184330	-0.0117529	0.000876766	5.662e-41	-----	6.50004e-38	14	74228393	ELMSAN1	NA
cg08959878	0.0123824	0.000923921	5.888e-41	+++++	6.74954e-38	2	2710266		NA
cg14868760	-0.0102047	0.000761787	6.4e-41	-----	7.32567e-38	21	16576813		NA
cg11556164	-0.0119731	0.000894208	6.956e-41	-----	7.95039e-38	7	110738315	LRRN3	TRUE
cg06201087	0.0080482	0.000601418	7.702e-41	+++++	8.79013e-38	3	4863817	ITPR1	NA
cg04061293	-0.0191337	0.00143073	8.655e-41	?----	9.8633e-38	12	90341279		NA
cg02793162	0.011178	0.000836369	9.699e-41	+++++	1.10369e-37	15	68958534	CORO2B	TRUE
cg21380990	-0.0134372	0.00100556	9.961e-41	-----	1.13185e-37	22	43403980	PACSIN2	NA
cg22891595	0.0110002	0.000823242	1.008e-40	+++++	1.1437e-37	3	193570256		TRUE
cg00210249	0.0151598	0.00113512	1.103e-40	+++++	1.24967e-37	10	71135679	HK1	TRUE
cg26237233	-0.00819748	0.000613817	1.109e-40	-----	1.25464e-37	11	80782064		NA
cg16969872	-0.0146881	0.0011001	1.16e-40	-----	1.31043e-37	13	79968324	RBM26	TRUE
cg12678834	-0.00747461	0.00055985	1.167e-40	-----	1.31643e-37	11	118753662	CXCR5	TRUE
cg03409300	0.0100591	0.000753805	1.276e-40	+++++	1.4373e-37	8	143096581		NA
cg24709951	0.019879	0.00149126	1.542e-40	+++++	1.73442e-37	17	73033009		TRUE
cg03381973	0.0114422	0.00085863	1.632e-40	+++++	1.833e-37	9	130414397	STXBP1	NA
cg18007737	-0.0138844	0.00104198	1.658e-40	-----	1.85952e-37	2	233265159		NA
cg00835193	-0.0131881	0.000990235	1.816e-40	-----	2.03379e-37	19	2291780	LINGO3	TRUE
cg14585799	-0.00822832	0.000618257	2.054e-40	-?---	2.29703e-37	11	75060876	ARRB1	NA
cg08151621	-0.0111551	0.000838263	2.096e-40	-----	2.34064e-37	19	28995456	LOC100420587	NA
cg17872672	-0.00974054	0.000732067	2.15e-40	-----	2.3975e-37	6	135908197	LINC00271	NA
cg02806824	0.00884041	0.000664678	2.306e-40	+++++	2.56778e-37	16	48571679	MIR5095	NA
cg19578936	-0.00687387	0.00051711	2.547e-40	-----	2.83209e-37	17	2163849	SMG6	NA
cg03051767	-0.0147234	0.00110769	2.575e-40	-----	2.85914e-37	6	101040832	ASCC3	NA
cg14410487	0.00946931	0.000712475	2.62e-40	+++++	2.90496e-37	22	38396083	POLR2F	NA
cg17024919	-0.0221645	0.00166777	2.651e-40	-----	2.93515e-37	3	21792248	ZNF385D	TRUE
cg06568562	0.00931574	0.000701178	2.797e-40	+++++	3.0924e-37	3	101914459		NA
cg13628881	0.012649	0.00095208	2.806e-40	+++++	3.09795e-37	17	46180013	CBX1	NA
cg11307144	-0.0111431	0.000838874	2.892e-40	-----	3.18838e-37	18	5514289	EPB41L3	NA
cg17750024	-0.0143791	0.0010826	2.943e-40	-----	3.24001e-37	1	175538621	TNR	NA
cg16841325	0.0177595	0.00133738	3.052e-40	+++++	3.35527e-37	7	129603394		NA
cg11116464	0.0148658	0.00111962	3.124e-40	++++-	3.42958e-37	1	8651231	RERE	NA
cg16859352	-0.00692735	0.000521742	3.134e-40	-----	3.43571e-37	10	106090233	ITPRIP	NA
cg23681440	-0.0127328	0.000959413	3.39e-40	-----	3.71113e-37	13	27498239		TRUE
cg25953130	-0.021575	0.00162575	3.419e-40	-----	3.73762e-37	10	63753550	ARID5B	TRUE
cg20303561	-0.0147269	0.00111002	3.588e-40	-----	3.91687e-37	14	91881497	CCDC88C	TRUE
cg20534846	-0.0191659	0.00144516	3.84e-40	-----	4.18609e-37	9	8188954		NA
cg16102363	-0.0116838	0.000881158	3.973e-40	-----	4.32502e-37	10	104376001	SUFU	NA
cg18446336	-0.0225631	0.00170209	4.157e-40	-----	4.51901e-37	7	2847575	GNA12	TRUE
cg09568833	-0.00866787	0.000653948	4.24e-40	-----	4.60281e-37	20	47356164	PREX1	NA
cg10380221	0.00693776	0.000523527	4.396e-40	+++++	4.76551e-37	16	31075618	ZNF668	TRUE
cg14455466	0.00814395	0.00061485	4.796e-40	+++++	5.1919e-37	5	134895387		NA
cg14689167	-0.00906671	0.000684651	4.965e-40	-----	5.36739e-37	10	4309215		NA
cg24665265	0.0074514	0.000562733	5.056e-40	+++++	5.45818e-37	15	70852115		TRUE
cg21682295	-0.0112582	0.000850282	5.117e-40	-----	5.51638e-37	11	13337732	ARNTL	NA
cg03757296	-0.00528566	0.00039922	5.156e-40	-----	5.55074e-37	6	47121238		NA
cg10068045	-0.0207008	0.00156401	5.461e-40	-----	5.87097e-37	19	2291785	LINGO3	NA
cg15851905	-0.0133748	0.00101055	5.498e-40	-----	5.90259e-37	4	77928471	SEPT11	NA
cg08565469	-0.0220988	0.00166975	5.524e-40	-----	5.92234e-37	19	2291389	LINGO3	NA
cg14853432	-0.00878331	0.000663692	5.582e-40	-----	5.97629e-37	16	17436920	XYLT1	NA
cg16092017	0.0103446	0.000781752	5.694e-40	+++++	6.08782e-37	5	134827643		TRUE
cg26332838	-0.00420654	0.000318117	6.441e-40	-----	6.87704e-37	12	55840205		NA
cg04673446	0.00670465	0.000507327	7.129e-40	+++++	7.59292e-37	22	39879951	MGAT3	TRUE
cg18567079	0.0170424	0.00128956	7.131e-40	+++++	7.59292e-37	2	47039888		NA
cg10825315	0.0150184	0.00113677	7.531e-40	+++++	8.00333e-37	14	81425912	TSHR	TRUE
cg13251913	0.0113018	0.000855455	7.537e-40	+++++	8.00333e-37	16	57673268	ADGRG1	NA
cg16860551	0.00971575	0.000735595	7.888e-40	+++++	8.36463e-37	13	20976689		NA
cg19175202	-0.0111446	0.000843964	8.205e-40	-----	8.68895e-37	11	20004342	NAV2	NA
cg02517189	0.0106127	0.000803831	8.469e-40	+++++	8.95634e-37	19	42553354	GRIK5	NA
cg14973055	0.010256	0.000777295	9.442e-40	+++++	9.97178e-37	17	72306038	DNAI2	TRUE
cg02548323	0.0103863	0.000787247	9.605e-40	+++++	1.01302e-36	7	101556938	CUX1	NA
cg06049452	-0.00995656	0.000754787	9.859e-40	-----	1.0384e-36	20	32432074	CHMP4B	NA
cg15108699	0.00672489	0.000509836	9.979e-40	+++++	1.04962e-36	20	62509164	TPD52L2	TRUE
cg12426771	-0.0099194	0.000752065	1.008e-39	-----	1.05881e-36	9	75886149		NA
cg26996569	0.0190836	0.0014473	1.061e-39	+++++	1.11298e-36	12	121829743		TRUE
cg16924930	-0.00931631	0.000706681	1.096e-39	-----	1.14815e-36	22	38570825	PLA2G6	NA
cg05207730	0.0153366	0.0011634	1.106e-39	+++++	1.15707e-36	11	116797991	SIK3	NA
cg18667929	-0.00589086	0.000447162	1.241e-39	-----	1.29656e-36	14	102291089	PPP2R5C	NA
cg14721232	0.00883228	0.000670463	1.248e-39	+++++	1.30212e-36	4	6426056	PPP2R2C	NA
cg06096336	-0.0156626	0.00118914	1.283e-39	-----	1.33685e-36	2	231989800	PSMD1	TRUE
cg23162675	-0.0044457	0.000337535	1.287e-39	-----	1.33922e-36	7	154990285		NA
cg23162201	0.00945505	0.00071794	1.311e-39	+++++	1.36238e-36	11	8280741	LMO1	TRUE
cg24020235	-0.0131199	0.000996349	1.342e-39	-----	1.39273e-36	8	37575051	LOC101929622	NA
cg03995933	0.011658	0.000885783	1.468e-39	+++++	1.52147e-36	9	132641421	USP20	NA
cg18581972	0.0152298	0.00115815	1.7e-39	+++++	1.75957e-36	21	17680819	MIR99AHG	NA
cg05613192	-0.0137663	0.00104704	1.751e-39	-----	1.80995e-36	2	223912416		NA
cg23491443	0.0137759	0.00104785	1.776e-39	+++++	1.83336e-36	12	54230081		NA
cg01836137	0.00803089	0.000610938	1.813e-39	+++++	1.86908e-36	14	105167300	INF2	TRUE
cg00717494	-0.00954997	0.000726647	1.879e-39	-----	1.93455e-36	2	129202877		NA
cg14201874	-0.00876485	0.000666929	1.889e-39	-----	1.94228e-36	19	41802965	HNRNPUL1	NA
cg23219570	0.00680947	0.000518403	2.062e-39	+++++	2.11736e-36	12	4488893	FGF23	TRUE
cg08258230	-0.00978339	0.000744861	2.088e-39	-----	2.14124e-36	1	94534670	ABCA4	NA
cg22260008	-0.0100125	0.000762374	2.121e-39	-----	2.17222e-36	7	27207318	HOXA10-AS	NA
cg12169251	-0.00810426	0.000617579	2.443e-39	-----	2.4987e-36	22	36755187	MYH9	NA
cg18754985	-0.00187441	0.000142872	2.547e-39	-----	2.60166e-36	3	98237750	CLDND1	TRUE
cg24207603	-0.0133627	0.00101874	2.633e-39	-----	2.68598e-36	5	142555986	ARHGAP26	NA
cg27363347	-0.00843508	0.000643081	2.643e-39	-----	2.69265e-36	2	129151868		NA
cg02693701	0.0146673	0.00111924	3.091e-39	++++-	3.14495e-36	1	42340205	HIVEP3	NA
cg15267533	-0.0197398	0.0015067	3.232e-39	-----	3.28412e-36	8	125667750	MTSS1	NA
cg07907474	-0.00883307	0.000674293	3.303e-39	-----	3.35189e-36	7	80502612	SEMA3C	NA
cg01832549	-0.0125455	0.00095855	3.858e-39	-----	3.91e-36	1	19774989	CAPZB	TRUE
cg26954197	0.00670396	0.000512347	4.022e-39	+++++	4.07091e-36	5	436816	AHRR	TRUE
cg26157453	-0.00717687	0.000548525	4.069e-39	-----	4.11314e-36	20	31555148		NA
cg04132263	-0.0149417	0.00114354	5.138e-39	-----	5.18699e-36	13	79968174	RBM26	NA
cg06805218	-0.00513871	0.000393422	5.458e-39	-----	5.50291e-36	5	14676623	OTULIN	NA
cg10190813	-0.00409282	0.000313366	5.513e-39	-----	5.55117e-36	7	48018530	HUS1	TRUE
cg26850624	0.0156752	0.00120035	5.659e-39	+++++	5.69082e-36	5	429559	AHRR	TRUE
cg01435643	0.0204367	0.00156617	6.453e-39	+++++	6.48091e-36	13	113689776	MCF2L	TRUE
cg09848445	-0.0016915	0.000129665	6.773e-39	-----	6.79353e-36	10	43601862	RET	TRUE
cg12619810	-0.00652366	0.0005001	6.811e-39	-----	6.82285e-36	3	39192455	CSRNP1	NA
cg22721423	-0.00676299	0.000518714	7.44e-39	-----	7.44337e-36	14	74229364	ELMSAN1	NA
cg04344422	0.0126176	0.000969246	9.677e-39	+++++	9.66895e-36	1	3126365	PRDM16	NA
cg16142959	-0.00572954	0.000440425	1.086e-38	-----	1.08371e-35	17	38480865	RARA	NA
cg27286011	0.0131292	0.00100957	1.15e-38	+++++	1.1461e-35	14	105167574	INF2	TRUE
cg05198378	-0.0158581	0.00121969	1.195e-38	-----	1.18943e-35	5	82104885		NA
cg24488469	-0.00645617	0.000496729	1.266e-38	-----	1.25848e-35	1	25426427		TRUE
cg26547816	-0.0119811	0.000922342	1.396e-38	-----	1.38594e-35	5	142527658	ARHGAP26	TRUE
cg00542975	-0.00803286	0.000618434	1.412e-38	-----	1.40004e-35	2	122392291	CLASP1	TRUE
cg05952163	-0.0116621	0.000897873	1.42e-38	-----	1.40618e-35	11	9723864	SWAP70	NA
cg01844491	0.0142274	0.00109551	1.45e-38	+++++	1.43407e-35	7	33972979	BMPER	NA
cg19089328	0.013346	0.00102777	1.48e-38	+++++	1.46188e-35	11	71210210	NADSYN1	TRUE
cg04931655	0.00894885	0.000689288	1.533e-38	++++-	1.51231e-35	16	27414210	IL21R	NA
cg14818621	0.00722756	0.000556787	1.571e-38	+++++	1.54784e-35	17	75598365		TRUE
cg24227782	-0.010257	0.000790251	1.601e-38	-----	1.5754e-35	6	111885923	TRAF3IP2-AS1	NA
cg22904711	-0.0151695	0.00116882	1.62e-38	-----	1.59208e-35	19	44278628	KCNN4	TRUE
cg07663850	-0.00905206	0.000697496	1.632e-38	-----	1.60185e-35	7	5517419	FBXL18	NA
cg16200531	0.0160513	0.0012373	1.745e-38	+++++	1.71061e-35	2	135532566		TRUE
cg00205076	0.0122604	0.000945252	1.799e-38	+++++	1.76133e-35	18	683501	ENOSF1	NA
cg13318355	0.0110276	0.000850531	1.917e-38	+++++	1.8745e-35	7	6072034	ANKRD61	NA
cg24741609	-0.011204	0.000864524	2.07e-38	-----	2.02157e-35	1	54122060	GLIS1	TRUE
cg17565444	-0.00619681	0.000478376	2.235e-38	-----	2.17997e-35	14	94429203	ASB2	NA
cg16254309	-0.00356702	0.000275436	2.336e-38	-----	2.27563e-35	7	145814152	CNTNAP2	TRUE
cg08189186	0.0158326	0.00122274	2.399e-38	+++++	2.33408e-35	19	38793546	C19orf33	TRUE
cg16459171	0.0074413	0.000575467	3.013e-38	+++++	2.92781e-35	5	10295079	CMBL	NA
cg23409325	-0.011575	0.000895668	3.323e-38	-----	3.22502e-35	16	11296711		NA
cg12739216	-0.0115656	0.00089505	3.394e-38	-----	3.28982e-35	12	131706350		NA
cg10174146	0.00796797	0.000616678	3.436e-38	+++++	3.32639e-35	10	6540795	PRKCQ	NA
cg15441416	0.00739576	0.000572456	3.501e-38	+++++	3.38511e-35	19	54972047	LENG8	TRUE
cg09224452	0.0120559	0.000933299	3.588e-38	+++++	3.46492e-35	20	576394		NA
cg23954423	-0.00925276	0.000716655	3.9e-38	-----	3.76155e-35	6	46291216	RCAN2	NA
cg09785483	0.0103892	0.000804791	3.998e-38	+++++	3.84943e-35	14	72985239	RGS6	NA
cg00259070	-0.00930715	0.000720977	4.001e-38	-----	3.84943e-35	15	75335123	PPCDC	NA
cg11581285	-0.0230797	0.00178846	4.229e-38	-----	4.06377e-35	11	33901181	LMO2	NA
cg25089400	0.0126475	0.000980247	4.362e-38	+++++	4.1864e-35	12	7651706	CD163	NA
cg21268503	0.0117211	0.000909136	4.954e-38	+++++	4.74871e-35	5	143191676	HMHB1	NA
cg03253449	-0.0237554	0.0018429	5.109e-38	-----	4.89127e-35	9	14213559	NFIB	NA
cg14954575	-0.0052734	0.000409199	5.319e-38	-----	5.08606e-35	9	127048213	NEK6	NA
cg05816188	-0.0224365	0.00174203	5.87e-38	-----	5.60604e-35	4	100274232	ADH1C	NA
cg10553969	0.00900148	0.000698919	5.899e-38	+++++	5.62684e-35	14	52295311		NA
cg12407708	-0.0137739	0.00106995	6.353e-38	-----	6.05247e-35	7	45024931	SNHG15	NA
cg13772414	-0.00952928	0.000740595	6.898e-38	-----	6.56366e-35	2	222383060	EPHA4	TRUE
cg22178367	0.0109216	0.000848899	7.027e-38	+++++	6.67824e-35	15	81156076	CEMIP	NA
cg03636488	0.00966109	0.000750948	7.066e-38	+++++	6.70712e-35	12	132551127	EP400	TRUE
cg26031947	-0.010767	0.000837102	7.348e-38	-----	6.9663e-35	6	111139131	AMD1	NA
cg17307655	0.00876336	0.000681628	7.906e-38	+++++	7.48619e-35	9	117214672	DFNB31	NA
cg09981964	0.0157657	0.00122635	7.985e-38	+++++	7.55181e-35	7	148001779	CNTNAP2	NA
cg16499829	-0.0162274	0.00126304	8.838e-38	-----	8.34839e-35	12	95946131	USP44	NA
cg15160624	-0.0210598	0.00163988	9.502e-38	-----	8.96473e-35	3	21793157	ZNF385D	NA
cg08595501	-0.0145426	0.00113273	9.983e-38	-----	9.40713e-35	5	75878300	IQGAP2	TRUE
cg01925253	0.0145854	0.00113627	1.028e-37	+++++	9.67528e-35	4	153231501		NA
cg21404557	0.0147037	0.00114562	1.049e-37	+++++	9.86101e-35	12	94493711		NA
cg11807314	0.0115909	0.00090351	1.133e-37	+++++	1.06378e-34	3	31746386	OSBPL10-AS1	NA
cg11960913	-0.0106907	0.00083361	1.193e-37	-----	1.11876e-34	11	70160494	PPFIA1	NA
cg11885285	0.00550533	0.000429442	1.271e-37	+++++	1.19048e-34	22	39834526		NA
cg03352182	0.00750359	0.000585554	1.36e-37	+++++	1.27231e-34	2	136963301		NA
cg24155515	-0.00770665	0.000601474	1.388e-37	----+	1.29694e-34	6	15387512	JARID2	NA
cg14486033	-0.0115822	0.000904146	1.439e-37	-?---	1.34298e-34	2	54643636		NA
cg23931381	-0.00866764	0.000676772	1.492e-37	-----	1.39078e-34	19	18119847	ARRDC2	TRUE
cg08203231	0.0141024	0.00110132	1.539e-37	+++++	1.43288e-34	5	52385556	ITGA2	NA
cg19266329	-0.0101465	0.000793063	1.77e-37	-----	1.64598e-34	1	145456128		TRUE
cg07830813	0.0147886	0.00115605	1.808e-37	+++++	1.67931e-34	15	45630898		NA
cg09322513	0.0124286	0.000972292	2.046e-37	+++++	1.8977e-34	16	65555681	LOC283867	TRUE
cg08266095	-0.0170248	0.00133186	2.048e-37	-----	1.8977e-34	5	123149716		TRUE
cg16398761	-0.0037976	0.000297117	2.08e-37	-----	1.92506e-34	14	74220238	C14orf43	TRUE
cg17250929	0.00980406	0.000767263	2.177e-37	+++++	2.01244e-34	1	153513810	S100A5	TRUE
cg14371731	0.0218579	0.00171108	2.28e-37	+++++	2.10515e-34	10	81003175	ZMIZ1	TRUE
cg03823477	0.00678216	0.000530944	2.297e-37	+++++	2.11833e-34	7	34764107	NPSR1	NA
cg18955199	-0.00889303	0.000696882	2.701e-37	-----	2.48796e-34	10	80852541	ZMIZ1	NA
cg03936075	-0.0128883	0.00101051	2.951e-37	-----	2.71503e-34	6	11370479	NEDD9	NA
cg23818603	-0.00651602	0.000510925	2.985e-37	-----	2.74307e-34	14	93552344	ITPK1	NA
cg16146513	0.00864237	0.000677747	3.053e-37	++++-	2.80225e-34	19	39801853	LRFN1	NA
cg13282929	-0.00659847	0.000517653	3.244e-37	-----	2.97406e-34	20	4954404	SLC23A2	NA
cg10696060	0.0118767	0.000932328	3.599e-37	+++++	3.29563e-34	16	57673193	ADGRG1	NA
cg22894329	-0.00817482	0.000642115	3.973e-37	-----	3.63383e-34	5	1495356	LPCAT1	TRUE
cg11390978	-0.00554551	0.000435811	4.319e-37	-----	3.94566e-34	19	16986831	SIN3B	TRUE
cg16731493	0.0107837	0.000847598	4.427e-37	++++-	4.03958e-34	6	4906599	CDYL	NA
cg09123897	-0.0161153	0.00126741	4.876e-37	-----	4.44408e-34	11	9774828		NA
cg24149237	-0.00728604	0.000573399	5.423e-37	-----	4.93685e-34	11	117687628		TRUE
cg05218021	0.00764992	0.00060213	5.564e-37	+++++	5.05929e-34	1	38580101		NA
cg00911794	0.0130838	0.00102988	5.608e-37	+++++	5.09335e-34	17	1962132	HIC1	TRUE
cg26701785	0.0213564	0.0016812	5.686e-37	+?+++	5.15817e-34	6	158448455	SYNJ2	TRUE
cg25614265	-0.0326687	0.00257245	5.952e-37	-----	5.39319e-34	2	223924453		NA
cg21140898	-0.0143678	0.00113158	6.137e-37	-----	5.55436e-34	1	51442318		TRUE
cg17318719	-0.00692238	0.000545547	6.815e-37	-----	6.16082e-34	11	117959349	TMPRSS4	TRUE
cg21411014	-0.0118709	0.000935617	6.907e-37	-----	6.23675e-34	12	4616445	C12orf4	NA
cg08882265	0.00753636	0.000594014	6.966e-37	+++++	6.28273e-34	19	14486903		NA
cg18660898	-0.00572122	0.000450978	7.048e-37	-----	6.34933e-34	1	151030968	CDC42SE1	TRUE
cg23510258	0.00964339	0.00076043	7.489e-37	+++++	6.73882e-34	17	80840821	TBCD	TRUE
cg10816760	0.0121677	0.000959661	7.712e-37	+++++	6.93147e-34	6	142890973	LOC153910	TRUE
cg09084200	-0.00648049	0.00051148	8.663e-37	-----	7.77724e-34	11	134095863	VPS26B	TRUE
cg00956549	-0.0117427	0.000927135	9.179e-37	-----	8.23098e-34	18	22411575		NA
cg21869609	-0.0237922	0.00187894	9.535e-37	-----	8.54038e-34	19	2291613	LINGO3	TRUE
cg11225089	0.00626042	0.000494575	1.008e-36	+++++	9.01673e-34	5	131430859		TRUE
cg12103569	0.0116398	0.00091955	1.009e-36	+++++	9.01673e-34	12	132258560	SFRS8	TRUE
cg05508862	0.00898178	0.000710017	1.118e-36	+++++	9.97933e-34	17	18885437	SLC5A10	TRUE
cg00324097	-0.00660494	0.000522184	1.138e-36	-----	1.01462e-33	17	75446549	SEPT9	TRUE
cg09445979	0.00914689	0.000723454	1.217e-36	+++++	1.08382e-33	11	108724600	DDX10	NA
cg10465514	-0.0141804	0.00112167	1.235e-36	-----	1.09859e-33	3	15031948	NR2C2	NA
cg27537214	0.0113875	0.000900777	1.241e-36	+++++	1.10267e-33	16	73262701		NA
cg10587886	-0.0192211	0.00152051	1.251e-36	-----	1.11028e-33	3	8361835	LMCD1-AS1	NA
cg09747182	-0.00172051	0.000136124	1.283e-36	-----	1.13739e-33	16	17543363	XYLT1	NA
cg16464329	-0.0120055	0.000950245	1.37e-36	-----	1.21313e-33	13	95923665	ABCC4	NA
cg08726900	0.0100456	0.000796161	1.69e-36	++++-	1.49479e-33	16	89550474	ANKRD11	TRUE
cg00541303	-0.0114573	0.00090869	1.893e-36	-----	1.67244e-33	1	208962374		TRUE
cg22976567	-0.00686286	0.000544364	1.929e-36	-----	1.70231e-33	1	156074182	LMNA	NA
cg25730428	0.00921408	0.000731018	1.996e-36	+++++	1.75945e-33	6	29454755	MAS1L	TRUE
cg10619342	0.0184595	0.00146457	2.006e-36	+++++	1.76626e-33	15	65369005	LOC390594	TRUE
cg03399879	0.0130557	0.00103658	2.252e-36	+++?+	1.98062e-33	3	16509813	RFTN1	NA
cg16727193	-0.00670316	0.000532267	2.29e-36	-----	2.01177e-33	3	126627910	CHCHD6	NA
cg23973532	0.0149399	0.00118634	2.298e-36	++++-	2.01652e-33	8	67054592	TRIM55	NA
cg00950497	0.0150953	0.00119902	2.407e-36	+++++	2.10979e-33	10	116393423	ABLIM1	TRUE
cg03695678	0.0114261	0.000907659	2.44e-36	+++++	2.13631e-33	7	22673653		NA
cg01944380	-0.0097067	0.000771084	2.447e-36	-----	2.14003e-33	17	75388589	SEPT9	NA
cg20146909	-0.00826456	0.000656639	2.516e-36	-----	2.19791e-33	1	90289611	LRRC8D	TRUE
cg27460040	-0.00836084	0.000664351	2.554e-36	----+	2.2286e-33	8	38648995	TACC1	TRUE
cg02238229	-0.0206075	0.00163779	2.636e-36	-----	2.29758e-33	14	106373139		NA
cg17769389	0.0115338	0.000916676	2.647e-36	+++++	2.30458e-33	22	36480060		NA
cg17580614	-0.0180766	0.00143711	2.775e-36	-----	2.41333e-33	17	15849512	ADORA2B	TRUE
cg20433154	0.00929688	0.000739411	2.959e-36	+++++	2.57047e-33	5	325118	AHRR	NA
cg10531355	-0.0113696	0.000905366	3.59e-36	-----	3.11514e-33	5	79489249	SERINC5	TRUE
cg21698310	-0.00599336	0.000477581	4.005e-36	-----	3.47138e-33	17	48224718	PPP1R9B	TRUE
cg04213565	0.0144709	0.00115317	4.032e-36	++++-	3.4909e-33	5	35900039		NA
cg15964874	0.0103822	0.000828092	4.658e-36	+?+++	4.0284e-33	8	8924480		NA
cg01541424	0.00890018	0.000709908	4.678e-36	+++++	4.04121e-33	12	127874654		NA
cg02417427	-0.00717977	0.000572932	5.012e-36	-----	4.32494e-33	5	79479211	SERINC5	TRUE
cg26747079	0.0138571	0.00110602	5.192e-36	+++++	4.47531e-33	3	193518745		NA
cg04858539	0.00907633	0.000724592	5.373e-36	++++-	4.6262e-33	22	33964297	LARGE	NA
cg14128479	-0.00603132	0.000481602	5.557e-36	-----	4.77934e-33	8	126522705		NA
cg10179300	-0.00728707	0.000581902	5.598e-36	-----	4.80929e-33	5	14147618	TRIO	TRUE
cg01882991	-0.00742428	0.000592956	5.745e-36	-----	4.93013e-33	6	6677756		TRUE
cg04858631	-0.0134965	0.00107815	5.938e-36	-----	5.09015e-33	10	74035570	DDIT4	TRUE
cg19717773	-0.025072	0.00200326	6.135e-36	-----	5.25323e-33	7	2847554	GNA12	TRUE
cg13832201	-0.00862383	0.000689129	6.252e-36	----+	5.34753e-33	17	19282521	MAPK7	TRUE
cg04136748	0.00611519	0.00048892	6.788e-36	+++++	5.79962e-33	5	133515262		TRUE
cg16033864	-0.00719781	0.000575958	7.743e-36	-----	6.60831e-33	21	16494077		NA
cg12600265	-0.0092588	0.000740984	7.922e-36	-----	6.75367e-33	7	5422883	TNRC18	NA
cg09477886	-0.0103939	0.000831925	8.074e-36	-----	6.87573e-33	5	10507827		NA
cg03140521	-0.00990093	0.000792561	8.222e-36	-----	6.99411e-33	1	68299388	GNG12	TRUE
cg23580639	-0.00924973	0.00074054	8.41e-36	-----	7.14622e-33	17	35630524	ACACA	NA
cg22216217	-0.00727595	0.000582719	8.877e-36	-----	7.53482e-33	14	106331862		NA
cg13985437	-0.00686189	0.00054991	9.817e-36	-----	8.32362e-33	11	76381044	LRRC32	TRUE
cg13505271	0.00942389	0.000755789	1.103e-35	+++++	9.34022e-33	14	105721466	BRF1	NA
cg04159302	-0.00866188	0.000694683	1.104e-35	-----	9.34022e-33	5	150162068	C5orf62	TRUE
cg10080808	-0.0087484	0.000702179	1.25e-35	-----	1.0564e-32	8	37574987	LOC101929622	NA
cg00162361	-0.013682	0.00109828	1.27e-35	-----	1.07213e-32	10	80848009	ZMIZ1	NA
cg17625893	-0.00952276	0.000764437	1.277e-35	-----	1.07687e-32	14	106322849		NA
cg07948323	0.016742	0.0013442	1.314e-35	+++++	1.10688e-32	4	82609377		NA
cg11229399	0.00633232	0.000508736	1.449e-35	+++++	1.21928e-32	1	228689056		TRUE
cg17351876	0.0092829	0.000746004	1.517e-35	+++++	1.27458e-32	1	205202574	TMCC2	NA
cg16734637	-0.01127	0.000905694	1.518e-35	-----	1.27458e-32	3	71100200	FOXP1	NA
cg09279763	-0.0258351	0.00207625	1.524e-35	-----	1.27824e-32	7	2847477	GNA12	NA
cg20286560	0.00892998	0.000717926	1.613e-35	+++++	1.35143e-32	22	39331284		NA
cg22328630	0.00871696	0.000700828	1.624e-35	+++++	1.35919e-32	11	124647244	MSANTD2	NA
cg11621113	-0.00875974	0.000704502	1.71e-35	-----	1.42963e-32	19	12776725	MORG1	TRUE
cg10843276	0.0175084	0.00140829	1.743e-35	+++++	1.45565e-32	4	726697	PCGF3	TRUE
cg08772028	-0.0105676	0.000850029	1.752e-35	----+	1.4616e-32	11	118085736	AMICA1	TRUE
cg14377032	-0.0122657	0.000986837	1.813e-35	-----	1.51087e-32	2	74758236	AUP1	NA
cg24688401	-0.00857383	0.000689905	1.852e-35	-----	1.54172e-32	16	56311522	GNAO1	NA
cg05940455	-0.0207575	0.00167173	2.12e-35	-?---	1.76293e-32	2	233265137		NA
cg03295554	-0.0195989	0.00157859	2.155e-35	-----	1.79013e-32	11	128395450	ETS1	TRUE
cg17679916	-0.0136932	0.00110345	2.324e-35	----+	1.92845e-32	14	49950387		NA
cg08936253	0.0117953	0.000950574	2.347e-35	++++-	1.94547e-32	18	44334486	ST8SIA5	NA
cg17936567	-0.00633158	0.000510447	2.486e-35	-----	2.05849e-32	22	39832667	TAB1	NA
cg26987759	0.0180639	0.00145701	2.683e-35	+++++	2.21925e-32	5	322546	AHRR	NA
cg22486366	-0.0124009	0.00100111	3.069e-35	-----	2.53584e-32	1	20479732		NA
cg17823346	-0.0124852	0.00100894	3.591e-35	-----	2.96401e-32	10	80848143	ZMIZ1	TRUE
cg14257621	-0.0125442	0.00101382	3.649e-35	-----	3.00869e-32	1	109229812		NA
cg04717644	-0.0040621	0.000328505	4.022e-35	-----	3.31273e-32	7	130916200	MKLN1	NA
cg20650823	0.0107145	0.000866543	4.059e-35	+++++	3.33967e-32	14	102946182	TECPR2	NA
cg20355257	0.00471968	0.000381738	4.11e-35	++++-	3.37806e-32	20	34818105	EPB41L1	NA
cg06446365	-0.00912307	0.000738178	4.361e-35	----+	3.58058e-32	5	176729812	RAB24	NA
cg27444020	0.0118298	0.000957449	4.548e-35	+++++	3.73018e-32	11	78108461	GAB2	NA
cg15378061	-0.0102524	0.000830328	5.028e-35	-----	4.11953e-32	7	93638064		NA
cg05438152	-0.00778395	0.000630492	5.129e-35	-----	4.19786e-32	9	127044991	NEK6	NA
cg02042026	0.00969688	0.000785535	5.229e-35	+++++	4.27521e-32	11	113936782	ZBTB16	NA
cg10965178	-0.00831491	0.000673614	5.266e-35	-----	4.30095e-32	1	43766752	TIE1	TRUE
cg09509819	-0.0159687	0.00129377	5.328e-35	-----	4.34329e-32	10	20912020		NA
cg05762054	-0.0110725	0.000897087	5.329e-35	-----	4.34329e-32	2	122924609		NA
cg06885459	0.0140795	0.00114079	5.393e-35	+++++	4.39085e-32	13	113689728	MCF2L	TRUE
cg02968508	-0.00754627	0.000611679	5.726e-35	-----	4.6571e-32	3	9956698	IL17RE	TRUE
cg17416793	-0.00849151	0.00068838	5.833e-35	-----	4.73917e-32	11	2846932	KCNQ1	TRUE
cg27339954	0.00520557	0.000422138	6.133e-35	+++++	4.97772e-32	11	120106999	POU2F3	NA
cg21915904	-0.0107601	0.000872687	6.252e-35	-----	5.06902e-32	17	2829770	RAP1GAP2	NA
cg08036772	0.0101359	0.000822779	7.147e-35	+++++	5.78864e-32	5	11075808	CTNND2	NA
cg21545147	0.00894877	0.000726436	7.182e-35	+++++	5.81094e-32	6	37507123		NA
cg08822075	-0.0179848	0.00146018	7.352e-35	-----	5.94231e-32	7	26193607	NFE2L3	TRUE
cg03715305	0.00943496	0.000766109	7.481e-35	+++++	6.0403e-32	19	5894715	NDUFA11	TRUE
cg24735226	0.0188384	0.00152968	7.496e-35	+++++	6.04614e-32	1	65096537	CACHD1	TRUE
cg15131146	0.00717272	0.000582439	7.524e-35	+++++	6.06244e-32	1	26101755	MAN1C1	TRUE
cg19665316	0.0118961	0.000966247	7.837e-35	+++++	6.30811e-32	11	77590553	INTS4	NA
cg13531599	0.00831983	0.000676275	8.789e-35	+++++	7.06708e-32	20	42588358	TOX2	NA
cg11308227	-0.0138212	0.00112357	8.929e-35	-----	7.17224e-32	17	79202435	ENTHD2	NA
cg12609247	-0.0127934	0.00104014	9.093e-35	-----	7.29645e-32	7	130611417		NA
cg17112727	0.0119941	0.000975229	9.2e-35	+++++	7.3747e-32	9	101333114	GABBR2	NA
cg10974463	0.0105747	0.000859949	9.414e-35	+++++	7.53848e-32	14	24845722	NFATC4	TRUE
cg10302347	0.0117855	0.000958442	9.454e-35	+++++	7.56273e-32	16	1578144	TMEM204	NA
cg05620847	0.010737	0.000873879	1.069e-34	+++++	8.54269e-32	6	90695223	BACH2	NA
cg17320698	-0.0135186	0.00110029	1.071e-34	-----	8.5499e-32	11	30510489	MPPED2	TRUE
cg01839993	-0.00922925	0.000751727	1.198e-34	----+	9.55395e-32	10	74034644	DDIT4	TRUE
cg11619216	-0.00720371	0.000586758	1.202e-34	-----	9.57604e-32	17	73642080	LOC100130933	TRUE
cg02964434	-0.00657399	0.000535639	1.262e-34	-----	1.00438e-31	15	31617537		TRUE
cg11242444	0.0161805	0.00131937	1.417e-34	++++-	1.12658e-31	11	16904755	PLEKHA7	NA
cg08216829	0.0138354	0.00112838	1.462e-34	+++++	1.16117e-31	7	142012534		NA
cg13751113	-0.00734046	0.000598686	1.468e-34	-----	1.16475e-31	11	118085214	AMICA1	TRUE
cg10919522	-0.00943002	0.000769227	1.502e-34	-----	1.19051e-31	14	74227441	C14orf43	TRUE
cg15892280	-0.0056601	0.00046173	1.514e-34	-----	1.1988e-31	21	40180000	ETS2	TRUE
cg03479985	0.00546872	0.000446136	1.523e-34	+++++	1.20471e-31	8	20830141	LOC286114	NA
cg06584448	-0.00611611	0.000498967	1.531e-34	-----	1.2098e-31	17	75456620	SEPT9	NA
cg08252882	0.00812738	0.000663527	1.706e-34	++++-	1.34672e-31	3	46591155	LRRC2	NA
cg13411554	0.035368	0.00288759	1.716e-34	+++++	1.35187e-31	3	53700276	CACNA1D	TRUE
cg20502738	-0.00903298	0.000737489	1.716e-34	-----	1.35187e-31	14	106331518		NA
cg04243090	-0.0105007	0.000857341	1.721e-34	-----	1.35444e-31	1	208834795		NA
cg12466556	0.0118211	0.000965249	1.751e-34	+++++	1.37666e-31	22	30443509	HORMAD2-AS1	NA
cg00308065	0.00675767	0.00055218	1.944e-34	++++-	1.52686e-31	12	124422135	CCDC92	TRUE
cg05812200	0.0133454	0.00109049	1.947e-34	+++++	1.52767e-31	4	16463145		NA
cg05677062	-0.00925676	0.00075651	1.993e-34	----+	1.56219e-31	12	123874707	SETD8	TRUE
cg25094008	-0.0136134	0.00111412	2.461e-34	----+	1.92709e-31	1	28501825	PTAFR	NA
cg18463452	0.00765615	0.000626612	2.482e-34	+++++	1.94158e-31	15	41766831	RTF1	NA
cg08215583	-0.0177248	0.00145143	2.683e-34	-----	2.09671e-31	6	25166934		NA
cg04388124	0.00921816	0.000755578	3.103e-34	+++++	2.42249e-31	16	10870426	TVP23A	NA
cg03530002	-0.010052	0.000824248	3.292e-34	-----	2.56747e-31	9	38026091	SHB	NA
cg12465805	-0.00717369	0.000588441	3.471e-34	-----	2.70436e-31	10	11214795	CELF2	NA
cg02787737	0.0113558	0.000932015	3.779e-34	+++++	2.94139e-31	11	133928346		TRUE
cg05002093	0.0226338	0.00185812	3.922e-34	+++++	3.04965e-31	17	72897623		NA
cg17050747	-0.00447329	0.000367303	4.035e-34	-----	3.13438e-31	5	89427766		NA
cg01898564	-0.0116269	0.000954733	4.064e-34	-----	3.15062e-31	16	20881802	DCUN1D3	NA
cg19731612	-0.0176074	0.00144582	4.064e-34	-----	3.15062e-31	5	176559334	NSD1	TRUE
cg19514721	0.0117024	0.000961027	4.12e-34	+++++	3.19086e-31	5	141813298		TRUE
cg16983588	0.0153523	0.00126097	4.223e-34	+++++	3.26738e-31	11	129793108	PRDM10	TRUE
cg25753411	-0.0117028	0.000961506	4.42e-34	-----	3.4164e-31	6	138727287	HEBP2	NA
cg22786718	0.0113377	0.000931543	4.441e-34	+++++	3.42923e-31	20	2511199		NA
cg12729894	-0.00712279	0.000585491	4.746e-34	-----	3.66111e-31	11	1774378	HCCA2	TRUE
cg04640972	0.00910686	0.000749021	5.179e-34	+++++	3.99117e-31	10	8373522		TRUE
cg04713176	0.00665738	0.000547993	5.833e-34	+++++	4.49073e-31	12	4497426		NA
cg03519967	0.00998575	0.000822044	5.917e-34	+++++	4.5509e-31	1	26010346	MAN1C1	TRUE
cg02786339	-0.0220285	0.00181353	5.971e-34	---?-	4.5879e-31	10	79373331	KCNMA1	NA
cg02695372	-0.0109265	0.00089984	6.273e-34	-----	4.81519e-31	7	106320126		NA
cg07883886	-0.0105976	0.000872858	6.38e-34	-----	4.8925e-31	7	130610344		NA
cg12185832	0.00711497	0.000586086	6.498e-34	+++++	4.97808e-31	16	15634554	C16orf45	NA
cg20249566	-0.0134485	0.00110782	6.519e-34	-----	4.98926e-31	19	16830739	NWD1	TRUE
cg23621097	0.0124005	0.00102158	6.601e-34	+++++	5.04705e-31	17	1962236	HIC1	TRUE
cg26539571	-0.0173055	0.00142573	6.64e-34	-----	5.07189e-31	6	16731770	ATXN1	NA
cg19613578	0.0111054	0.000915103	6.836e-34	+++++	5.21648e-31	8	142055822		NA
cg09175485	-0.00492986	0.00040636	7.169e-34	----+	5.46524e-31	11	67020555	KDM2A	TRUE
cg21828716	-0.00592709	0.000488744	7.582e-34	----+	5.77443e-31	14	23857953	MYH6	TRUE
cg19406367	0.0119091	0.000982119	7.7e-34	+++++	5.85856e-31	1	66999929	SGIP1	TRUE
cg20062762	-0.00422347	0.000348446	8.188e-34	-----	6.22378e-31	14	74207053	ELMSAN1	NA
cg15026637	0.0132236	0.00109101	8.223e-34	+++++	6.24428e-31	12	43295760		NA
cg21199085	0.0299457	0.00247069	8.234e-34	++++-	6.24654e-31	15	59469479	MYO1E	NA
cg14825152	-0.0078222	0.000645559	8.59e-34	-----	6.51027e-31	1	68029969		NA
cg15498134	-0.0122289	0.00100941	8.801e-34	-----	6.66369e-31	1	25246854	RUNX3	TRUE
cg08018499	0.00776592	0.000641318	9.43e-34	+++++	7.133e-31	17	48192791	SAMD14	NA
cg24478949	0.00655917	0.000541701	9.524e-34	+++++	7.19711e-31	22	33964309	LARGE	NA
cg25491122	0.00963455	0.000795793	9.716e-34	+++++	7.33508e-31	13	67801551	PCDH9	TRUE
cg23343486	-0.00318516	0.000263159	1.011e-33	-----	7.62513e-31	17	75449911	SEPT9	TRUE
cg21528163	-0.00917572	0.000758222	1.035e-33	-----	7.79859e-31	7	155075730		NA
cg11380570	0.0118317	0.000977759	1.045e-33	+++++	7.86632e-31	6	28271503		NA
cg24425745	0.0288756	0.00238806	1.169e-33	+++++	8.79124e-31	3	185743062		NA
cg16176702	0.0088549	0.000732688	1.26e-33	+++++	9.46644e-31	15	66307282	MEGF11	NA
cg19211853	-0.0145078	0.00120052	1.274e-33	-----	9.5624e-31	13	79968216	RBM26	TRUE
cg13156132	-0.0145805	0.00120712	1.367e-33	-----	1.02506e-30	2	235399596		NA
cg10261512	0.00494986	0.000410041	1.491e-33	+++++	1.11696e-30	7	4773628	FOXK1	NA
cg22857777	0.0105948	0.000877817	1.531e-33	+++++	1.14582e-30	1	37089200		NA
cg01156663	0.0156271	0.00129478	1.534e-33	+++++	1.14697e-30	4	154360462		NA
cg08515723	-0.010525	0.000872108	1.551e-33	-----	1.15856e-30	3	177256617	LINC00578	NA
cg04765471	-0.0086783	0.000719112	1.557e-33	----+	1.16193e-30	10	11799636	ECHDC3	NA
cg14180330	-0.00996918	0.000826101	1.564e-33	-----	1.16604e-30	5	40224461		NA
cg24578857	0.0228529	0.00189472	1.69e-33	+++++	1.25877e-30	17	17110207	PLD6	TRUE
cg06062640	-0.0112144	0.000930086	1.773e-33	----+	1.31933e-30	20	52272952		NA
cg04583842	0.0130531	0.00108296	1.865e-33	+++++	1.38646e-30	16	88103117	BANP	TRUE
cg14411154	-0.00692577	0.000574926	2.027e-33	-----	1.50546e-30	14	74237682	ELMSAN1	NA
cg12689529	-0.00452826	0.000376011	2.114e-33	-----	1.56858e-30	11	126335883	KIRREL3	TRUE
cg04327143	0.00789083	0.000655289	2.144e-33	+++++	1.58932e-30	5	135226781		NA
cg04770751	-0.0131377	0.00109106	2.159e-33	-----	1.59892e-30	19	7701662	STXBP2	TRUE
cg04158018	-0.0103	0.000855598	2.232e-33	-----	1.65141e-30	12	54696210	NFE2	TRUE
cg00065944	0.0149856	0.00124528	2.357e-33	+++++	1.74224e-30	13	77015067		NA
cg05663968	0.0158653	0.00131964	2.708e-33	+++++	1.99979e-30	16	292215	ITFG3	NA
cg24033122	-0.0135622	0.00112826	2.776e-33	-----	2.04806e-30	16	30485383	ITGAL	TRUE
cg14765416	0.00976945	0.000812826	2.82e-33	+++++	2.07855e-30	2	122458296	NIFK-AS1	NA
cg22510139	-0.0119736	0.000996826	3.085e-33	----+	2.27173e-30	1	3058822	PRDM16	TRUE
cg09256832	0.00760028	0.000633219	3.443e-33	+++++	2.53295e-30	1	9382878	SPSB1	TRUE
cg15866363	0.00860067	0.000716761	3.58e-33	+++++	2.63126e-30	1	21620071	LOC100506801	NA
cg17684034	-0.0129151	0.00107656	3.702e-33	-----	2.71836e-30	5	74862658	POLK	NA
cg02925295	0.0109934	0.000916833	3.977e-33	+++++	2.91754e-30	2	70975726	ADD2	NA
cg15546324	-0.00591333	0.000493333	4.182e-33	-----	3.06504e-30	9	134305261	PRRC2B	NA
cg00442581	-0.00990579	0.000826606	4.326e-33	-----	3.16759e-30	9	130733834	FAM102A	NA
cg24342283	-0.00763011	0.00063703	4.654e-33	-----	3.40456e-30	11	118758603	CXCR5	TRUE
cg15886977	-0.0115386	0.000963521	4.778e-33	-----	3.49199e-30	6	138726707	HEBP2	NA
cg16954329	-0.0121813	0.00101753	5.017e-33	-----	3.66322e-30	5	10323987		NA
cg01083159	0.00826371	0.000690422	5.16e-33	-++++	3.7641e-30	15	78918220	CHRNB4	NA
cg24832862	-0.0131414	0.00109803	5.215e-33	-----	3.80066e-30	11	60138281		NA
cg20869226	-0.00474462	0.000396719	5.779e-33	-----	4.20776e-30	20	52367758		NA
cg26687886	0.0102698	0.000858845	5.916e-33	+?+++	4.30349e-30	17	16891478		NA
cg27521648	-0.00626267	0.000523791	6.009e-33	-----	4.36706e-30	3	98293016		NA
cg00148223	-0.0085151	0.000712244	6.09e-33	-----	4.42179e-30	5	957913		TRUE
cg13784018	-0.00692453	0.000579255	6.172e-33	-----	4.47716e-30	12	109249578	SSH1	NA
cg13681954	-0.0123201	0.00103096	6.485e-33	-----	4.69983e-30	2	122656302		NA
cg25298754	-0.00908484	0.00076052	6.848e-33	-----	4.95368e-30	3	111314102	ZBED2	TRUE
cg25383593	0.0103425	0.000865801	6.848e-33	+++++	4.95368e-30	5	134827820		TRUE
cg26655506	-0.00576566	0.00048363	9.132e-33	-----	6.59973e-30	14	94421976	ASB2	NA
cg02121447	0.00838663	0.000703766	9.677e-33	+++++	6.98712e-30	20	44461113	SNX21	TRUE
cg01850331	-0.0140382	0.00117846	1.02e-32	-----	7.35792e-30	15	67383558	SMAD3	NA
cg21053786	-0.0102611	0.000861521	1.045e-32	-----	7.53128e-30	3	151737433		NA
cg19589396	-0.0121452	0.00102061	1.185e-32	-----	8.53235e-30	8	103937374		TRUE
cg07902156	-0.0115025	0.000967467	1.346e-32	-----	9.68264e-30	5	1495284	LPCAT1	TRUE
cg05458220	0.0100975	0.000849501	1.394e-32	+++++	1.00187e-29	18	77866647	ADNP2	TRUE
cg22635096	0.00918942	0.000773173	1.411e-32	++++-	1.01315e-29	21	46550644	ADARB1	TRUE
cg21327055	0.009948	0.00083735	1.498e-32	++++-	1.07463e-29	2	203182277		NA
cg05776619	-0.0121221	0.00102116	1.676e-32	-----	1.20121e-29	8	143125785		NA
cg12818408	0.00380438	0.000320563	1.74e-32	+++++	1.24594e-29	9	131690369	PHYHD1	NA
cg10682119	-0.014252	0.00120127	1.817e-32	-----	1.29988e-29	15	93182494	FAM174B	NA
cg14013083	0.00971067	0.000818751	1.902e-32	+++++	1.35944e-29	5	10310709		NA
cg00233633	0.00337859	0.000284937	1.971e-32	+++++	1.40746e-29	7	29153560	CPVL	TRUE
cg01237738	-0.00484331	0.000408733	2.163e-32	-----	1.54315e-29	11	102322056	TMEM123	NA
cg27118035	0.00793386	0.000669931	2.345e-32	++++-	1.67146e-29	16	31891978	ZNF267	TRUE
cg08884752	-0.00890204	0.000751797	2.396e-32	----+	1.70625e-29	1	2162001	SKI	TRUE
cg22356527	0.00495534	0.000418565	2.457e-32	+++++	1.74809e-29	5	374425	AHRR	TRUE
cg11873026	-0.0067741	0.000572254	2.496e-32	-----	1.77422e-29	3	129326664	PLXND1	NA
cg26413501	0.0100682	0.00085071	2.572e-32	++++-	1.82657e-29	6	140762703		NA
cg04292247	-0.00904345	0.000764248	2.631e-32	-----	1.86677e-29	1	26298376	PAFAH2	NA
cg23683840	0.00853769	0.0007218	2.786e-32	+++++	1.97494e-29	4	79642234		NA
cg03877174	0.00600811	0.000507996	2.828e-32	+++++	2.00289e-29	17	4923126	KIF1C	TRUE
cg23683079	-0.0145739	0.00123226	2.834e-32	-----	2.00532e-29	10	44353285		NA
cg12117654	0.00720654	0.000609434	2.9e-32	+++++	2.05016e-29	22	37772106	ELFN2	NA
cg11315935	-0.00456013	0.000385657	2.923e-32	-----	2.06454e-29	20	45986186	ZMYND8	NA
cg07202214	-0.00710375	0.000601068	3.13e-32	-----	2.20874e-29	11	76381081	LRRC32	TRUE
cg01937809	-0.00865934	0.000732729	3.154e-32	----+	2.22366e-29	1	37941854	ZC3H12A	TRUE
cg19344626	-0.0139486	0.00118048	3.226e-32	-----	2.27237e-29	19	16830749	NWD1	TRUE
cg15088912	-0.0166257	0.00140724	3.289e-32	-----	2.31465e-29	13	48987465	LPAR6	NA
cg04259305	-0.00750121	0.000635185	3.487e-32	-----	2.45177e-29	19	16999093	F2RL3	TRUE
cg01114497	0.0118367	0.00100281	3.743e-32	+++++	2.6294e-29	1	184348747		NA
cg11459681	-0.00764597	0.000647957	3.897e-32	-----	2.73511e-29	11	102322110	TMEM123	NA
cg09069072	-0.019864	0.00168338	3.901e-32	-----	2.73545e-29	1	15482753	TMEM51	TRUE
cg05339037	-0.00698844	0.000592328	3.984e-32	-----	2.79114e-29	19	13951168		TRUE
cg08633665	0.00405667	0.000343864	4.031e-32	+++++	2.82153e-29	8	128972829	MIR1205	TRUE
cg01320510	0.0131157	0.00111209	4.203e-32	+++++	2.93928e-29	17	8772194	PIK3R6	NA
cg08525107	0.0123577	0.00104826	4.462e-32	+++++	3.1176e-29	9	136935984		NA
cg25157472	0.00754382	0.000640017	4.56e-32	+++++	3.18322e-29	3	12996362	IQSEC1	TRUE
cg24448421	0.0115781	0.000982343	4.597e-32	+++++	3.20617e-29	12	68737061		TRUE
cg00300637	0.011109	0.000942577	4.621e-32	+++++	3.22002e-29	5	319433	AHRR	TRUE
cg25799109	-0.0144603	0.00122704	4.681e-32	-----	3.25891e-29	3	57102900	ARHGEF3	TRUE
cg20400733	0.0075061	0.000637024	4.773e-32	+++++	3.31999e-29	7	112023776		NA
cg22520883	-0.00572224	0.000485783	4.983e-32	-----	3.46297e-29	2	129200799		NA
cg19360969	-0.0101217	0.000859372	5.069e-32	-----	3.5196e-29	13	41226961	FOXO1	NA
cg03227037	0.0105407	0.000895479	5.505e-32	+++++	3.81892e-29	20	62212228		TRUE
cg07236781	-0.00590963	0.000502415	6.094e-32	-----	4.22376e-29	1	25291041	RUNX3	TRUE
cg02252655	0.0115412	0.00098121	6.112e-32	+++++	4.23246e-29	5	77848898	LHFPL2	NA
cg14549158	-0.0139609	0.00118718	6.299e-32	-----	4.35808e-29	6	162521035	PARK2	NA
cg14356220	0.0084054	0.000715339	7.042e-32	+++++	4.86781e-29	3	101914752		NA
cg17724147	0.0110464	0.000940486	7.459e-32	+++++	5.15149e-29	4	58290751		TRUE
cg07242843	0.0153366	0.0013059	7.569e-32	+?++?	5.22282e-29	21	35724133		NA
cg19912070	-0.00562673	0.000479148	7.655e-32	-----	5.27749e-29	7	5578718		NA
cg25991374	0.0125395	0.00106807	7.919e-32	+++++	5.45466e-29	1	178476197		NA
cg06647533	0.0111087	0.000946396	8.144e-32	+++++	5.60468e-29	6	29478254		NA
cg15144237	-0.0122965	0.00104761	8.178e-32	-----	5.62311e-29	2	16581393		NA
cg01431482	-0.0113475	0.000966937	8.386e-32	-----	5.76104e-29	1	2989085	PRDM16	TRUE
cg19295068	0.0108312	0.000923137	8.627e-32	+++++	5.92138e-29	19	48206119	GLTSCR1	TRUE
cg01579391	0.00647321	0.000551892	9.039e-32	++++-	6.1987e-29	15	102040081		NA
cg00174275	0.00841597	0.00071762	9.202e-32	+++++	6.30493e-29	8	143210411		NA
cg26889659	-0.0330212	0.00281576	9.238e-32	-----	6.32402e-29	6	684090	EXOC2	TRUE
cg02209936	-0.00498838	0.000425579	9.902e-32	-----	6.77262e-29	9	131983681		NA
cg16801601	0.0120978	0.00103227	1.012e-31	+++++	6.91565e-29	10	6600423	PRKCQ	NA
cg16595241	0.0153327	0.00130838	1.02e-31	+?+++	6.9642e-29	3	100354385	ADGRG7	NA
cg15644324	0.0250219	0.00213615	1.086e-31	+++++	7.40833e-29	1	42384647	HIVEP3	TRUE
cg04615529	0.00878223	0.000750437	1.233e-31	+++++	8.40375e-29	5	149237013		NA
cg13441806	-0.00919413	0.000786097	1.337e-31	----+	9.10461e-29	2	129203409		NA
cg24640583	0.0178813	0.00152928	1.391e-31	+++++	9.46405e-29	22	41122692		NA
cg05719579	0.0110307	0.000943938	1.506e-31	+++++	1.02375e-28	1	26010540	MAN1C1	NA
cg20737242	0.0154823	0.00132517	1.552e-31	++++-	1.0541e-28	4	126311441	FAT4	NA
cg24287110	-0.0133582	0.00114354	1.585e-31	-----	1.07558e-28	10	3824687	KLF6	TRUE
cg18295744	-0.00598694	0.000512842	1.73e-31	-----	1.17295e-28	10	80872926	ZMIZ1	TRUE
cg03220447	-0.00385145	0.000330196	1.944e-31	-----	1.3169e-28	11	19745293	NAV2	TRUE
cg06679537	0.00687585	0.000589519	1.958e-31	++++-	1.32523e-28	9	112210147	PTPN3	NA
cg04815334	0.0149265	0.00127991	1.989e-31	+++++	1.34504e-28	11	71210295	NADSYN1	TRUE
cg02986585	-0.00871867	0.000747982	2.132e-31	-----	1.44049e-28	6	41546546	FOXP4	NA
cg00526275	-0.00905655	0.000777259	2.244e-31	-----	1.51485e-28	12	118811551	TAOK3	NA
cg06178669	-0.0119461	0.00102588	2.439e-31	-----	1.64506e-28	11	63334608		TRUE
cg21978593	0.00664345	0.000570601	2.494e-31	-++++	1.6807e-28	5	158242820	EBF1	NA
cg01795822	0.0126532	0.00108694	2.546e-31	+++++	1.71345e-28	1	10528093	DFFA	NA
cg02610360	0.0185669	0.00159494	2.547e-31	+++++	1.71345e-28	11	120197521	TMEM136	TRUE
cg17668115	-0.0106858	0.000918404	2.732e-31	-----	1.83632e-28	1	156868625	PEAR1	NA
cg17485141	0.00420588	0.000361537	2.79e-31	+++++	1.87369e-28	2	42566556		TRUE
cg08353847	0.0116657	0.0010029	2.835e-31	+++++	1.90227e-28	10	6968167		NA
cg14974572	-0.00624538	0.000537037	2.923e-31	-----	1.95962e-28	15	63488024	RAB8B	NA
cg00271766	-0.0289858	0.00249284	2.983e-31	-----	1.99813e-28	22	33172767	SYN3	NA
cg14142087	0.00817925	0.000704063	3.37e-31	++++-	2.25541e-28	9	110479859		TRUE
cg11683390	-0.0117267	0.00100943	3.375e-31	-----	2.25682e-28	1	25361490		NA
cg08208903	-0.00354924	0.000305633	3.551e-31	-----	2.37247e-28	12	90341154		NA
cg06369322	-0.00682966	0.000588137	3.567e-31	----+	2.38112e-28	15	74607544	CCDC33	TRUE
cg09384369	-0.00688688	0.000593172	3.655e-31	-----	2.43777e-28	9	130770309		NA
cg03519879	-0.00696104	0.000599627	3.711e-31	-----	2.473e-28	14	74227499	C14orf43	TRUE
cg19093370	0.0165871	0.00142906	3.799e-31	+++++	2.52948e-28	17	17110180	PLD6	TRUE
cg19784428	-0.0129212	0.00111326	3.815e-31	-----	2.53796e-28	19	16830746	NWD1	TRUE
cg03415545	-0.0059217	0.000510406	4.029e-31	-----	2.67804e-28	4	100274039	ADH1C	TRUE
cg02370022	0.031782	0.00274085	4.334e-31	+?++?	2.87831e-28	11	68866745		TRUE
cg21378582	0.0130538	0.00112588	4.405e-31	+++++	2.92297e-28	11	72470381	STARD10	NA
cg03778809	0.0116886	0.00100823	4.458e-31	+++++	2.95562e-28	8	1721237	CLN8	NA
cg26099045	0.0163347	0.00141017	4.994e-31	+++++	3.30816e-28	2	64291800		TRUE
cg00548098	-0.00992187	0.000856585	5.022e-31	-----	3.32388e-28	16	11295667		TRUE
cg10969408	0.00867313	0.00074887	5.107e-31	+++++	3.37727e-28	16	46782337	MYLK3	NA
cg22749565	-0.0192693	0.00166467	5.489e-31	-----	3.6268e-28	17	34227957		NA
cg24125710	0.0137045	0.00118447	5.839e-31	+++++	3.85479e-28	3	176414852		TRUE
cg16743323	-0.00602636	0.000520955	5.992e-31	-----	3.95245e-28	2	60758083	BCL11A	NA
cg07218081	-0.0059064	0.000510589	5.998e-31	-----	3.95305e-28	3	45066714	CLEC3B	TRUE
cg17214023	-0.00749524	0.000648202	6.337e-31	-----	4.17294e-28	2	10176748		TRUE
cg26882556	-0.0107579	0.000930403	6.373e-31	-----	4.1931e-28	8	29360758		NA
cg22010547	-0.0149425	0.00129232	6.379e-31	-?---	4.1935e-28	1	24235907	CNR2	NA
cg05745908	-0.0076652	0.000663165	6.686e-31	-----	4.39161e-28	7	69330111	AUTS2	NA
cg15100012	0.0139839	0.0012112	7.776e-31	+?++?	5.10326e-28	7	24769088	DFNA5	NA
cg22963267	0.00891695	0.000772442	7.93e-31	+++++	5.19994e-28	17	64960218	CACNG4	NA
cg18110714	-0.00573465	0.000496904	8.218e-31	-----	5.38426e-28	2	231846607		NA
cg19154600	0.0118249	0.0010248	8.414e-31	+?+++	5.50804e-28	10	75415868	SYNPO2L	TRUE
cg00637837	-0.00917785	0.000795614	8.732e-31	-----	5.7114e-28	1	61163218	LOC101926964	NA
cg17656881	-0.0110336	0.000956702	8.999e-31	-----	5.8811e-28	17	79202227	ENTHD2	NA
cg21356710	0.0144429	0.00125246	9.145e-31	+++++	5.9715e-28	2	24234017	MFSD2B	TRUE
cg12327486	0.0130001	0.00112743	9.236e-31	+++++	6.02587e-28	15	53947824	WDR72	NA
cg18974499	-0.0121012	0.0010495	9.263e-31	-----	6.03842e-28	8	142416513		NA
cg18863237	-0.00917155	0.000795508	9.403e-31	-----	6.12456e-28	17	79624126	PDE6G	NA
cg10750959	0.00873313	0.000757485	9.412e-31	+++++	6.12529e-28	6	36107350	MAPK13	TRUE
cg26196424	-0.0101396	0.000880127	1.039e-30	-----	6.75612e-28	14	58615960	C14orf37	TRUE
cg10756618	-0.00738813	0.000641521	1.088e-30	-----	7.06884e-28	3	126627942	CHCHD6	NA
cg12919873	-0.016115	0.00139986	1.15e-30	-----	7.46543e-28	21	38929815		NA
cg22846800	0.0135526	0.0011775	1.18e-30	+?+++	7.65379e-28	7	157004540	UBE3C	NA
cg01651915	-0.0182005	0.00158159	1.206e-30	-----	7.81592e-28	8	55795551		TRUE
cg07458456	0.00716713	0.000622823	1.209e-30	+++++	7.82885e-28	8	134789257	LOC101927798	NA
cg07285983	0.00823752	0.000716181	1.289e-30	+++++	8.33995e-28	1	174844490	RABGAP1L	TRUE
cg02919526	-0.00668582	0.000581298	1.296e-30	-----	8.37827e-28	11	118758721	CXCR5	NA
cg08018468	-0.00774498	0.000673427	1.306e-30	----+	8.43591e-28	1	43768048	TIE1	NA
cg18582010	0.00899301	0.000781987	1.316e-30	+++++	8.49346e-28	8	131415376	ASAP1	TRUE
cg03086732	-0.00720186	0.000626425	1.37e-30	-----	8.83465e-28	7	86722055		NA
cg01552919	0.00534981	0.000465369	1.384e-30	+++++	8.91754e-28	4	901847	GAK	TRUE
cg25038295	-0.00800698	0.000696561	1.397e-30	-----	8.99386e-28	16	72874571	ZFHX3	NA
cg06901890	-0.00592133	0.000515416	1.508e-30	-----	9.70045e-28	9	132803508	FNBP1	TRUE
cg04225775	0.00646209	0.000562511	1.517e-30	++++-	9.75029e-28	5	143191771	HMHB1	TRUE
cg21880882	0.00810177	0.000705283	1.529e-30	+++++	9.81931e-28	5	413948	AHRR	NA
cg18132076	0.0105006	0.000914198	1.548e-30	+++++	9.93313e-28	6	1970710	GMDS	TRUE
cg07811302	-0.0183081	0.00159503	1.697e-30	-----	1.08803e-27	2	55180576	EML6	NA
cg04231636	-0.00777684	0.000677863	1.812e-30	-----	1.15985e-27	6	18186411	KDM1B	TRUE
cg09342011	0.00555898	0.000484546	1.812e-30	+++++	1.15985e-27	9	135382718	C9orf171	NA
cg26337602	0.0143221	0.00124844	1.824e-30	+++++	1.16657e-27	17	792516	NXN	NA
cg17983064	0.0127545	0.00111195	1.859e-30	+++++	1.18798e-27	5	131396357	IL3	TRUE
cg15410835	-0.0301132	0.00262549	1.876e-30	-----	1.19786e-27	8	143125637		TRUE
cg09837977	-0.00514041	0.000448265	1.925e-30	-----	1.22814e-27	7	110731201	LRRN3	TRUE
cg16251519	-0.011361	0.000991174	2.044e-30	-----	1.30299e-27	17	79202743	ENTHD2	NA
cg18432056	-0.0152131	0.00132776	2.15e-30	-----	1.36944e-27	14	58742094	PSMA3-AS1	NA
cg02959759	0.00898944	0.000784613	2.165e-30	+++++	1.37787e-27	12	2801584	CACNA1C	TRUE
cg05837219	0.00731502	0.000638538	2.197e-30	+++++	1.39709e-27	2	131486496	GPR148	NA
cg25054107	-0.00327061	0.000285594	2.299e-30	-----	1.46076e-27	20	43201588	PKIG	NA
cg16565224	-0.00963337	0.000841219	2.306e-30	-----	1.46401e-27	6	11411456		NA
cg27635797	-0.00926364	0.000809072	2.359e-30	-----	1.49644e-27	1	190445000	BRINP3	NA
cg19046189	0.00640005	0.000559068	2.414e-30	++++-	1.53008e-27	19	49316732	HSD17B14	TRUE
cg14099685	-0.00539464	0.000471364	2.498e-30	-----	1.58204e-27	11	47546068	CUGBP1	TRUE
cg06467473	-0.0060332	0.000527267	2.566e-30	-----	1.62378e-27	9	127054510	NEK6	NA
cg13834112	0.0125857	0.00109996	2.582e-30	+++++	1.63258e-27	15	90361639		TRUE
cg15251319	0.00555695	0.000485773	2.657e-30	+++++	1.67864e-27	3	194836302	C3orf21	TRUE
cg24961061	-0.010025	0.000876368	2.662e-30	-----	1.68043e-27	6	109006376		NA
cg23058194	0.00915687	0.000800678	2.751e-30	++++-	1.73521e-27	15	65369127	LOC390594	TRUE
cg17018193	0.013931	0.00121866	2.912e-30	+++++	1.83527e-27	1	41261492	KCNQ4	NA
cg00172979	-0.00759921	0.00066481	2.939e-30	-----	1.85079e-27	19	19549603	GATAD2A	NA
cg03511862	-0.0182184	0.00159402	2.99e-30	-----	1.88138e-27	14	106371205		NA
cg08074885	-0.0133295	0.00116675	3.158e-30	-----	1.98549e-27	15	39746976		NA
cg19070894	0.00928348	0.00081263	3.173e-30	+++++	1.99331e-27	5	134823888		TRUE
cg15074047	0.00590653	0.000517426	3.51e-30	+++++	2.20324e-27	2	192701514	SDPR	TRUE
cg14165660	0.00729286	0.000639179	3.738e-30	+++++	2.34446e-27	10	112889349		TRUE
cg01077851	-0.0155704	0.0013653	3.975e-30	-----	2.4911e-27	2	235392956		NA
cg20630344	-0.008316	0.000729495	4.197e-30	-----	2.62811e-27	16	80604078	LINC01227	NA
cg08790890	-0.00745582	0.000654052	4.209e-30	-----	2.63351e-27	2	129200109		TRUE
cg08373547	-0.0123703	0.00108529	4.27e-30	-----	2.66953e-27	14	52794541	PTGER2	NA
cg20171079	-0.00635777	0.000557932	4.416e-30	-----	2.75859e-27	5	56737497		NA
cg23322172	0.0113102	0.00099261	4.457e-30	+++++	2.78197e-27	10	104233407	TMEM180	TRUE
cg04850538	0.00946801	0.000831507	4.878e-30	+++++	3.04231e-27	1	117359192		NA
cg12874323	0.0078772	0.000691828	4.906e-30	+++++	3.05732e-27	15	40094314	GPR176	NA
cg21756476	0.0113809	0.000999691	4.998e-30	+++++	3.11216e-27	15	61182765	RORA	TRUE
cg24665592	-0.0237184	0.00208424	5.268e-30	-----	3.27766e-27	4	41348910		NA
cg00621302	-0.00552153	0.000485621	5.896e-30	-----	3.66547e-27	5	150159900	SMIM3	NA
cg24173182	0.0107093	0.000942365	6.299e-30	+++++	3.91288e-27	17	1961286	HIC1	TRUE
cg10524346	-0.0111503	0.000981761	6.811e-30	-----	4.22756e-27	6	162256769	PARK2	NA
cg20033091	-0.0050639	0.000445898	6.875e-30	----+	4.26049e-27	22	39860241	MGAT3	NA
cg22937882	0.00492887	0.000434009	6.875e-30	+++++	4.26049e-27	5	405774	AHRR	TRUE
cg12593793	-0.00968082	0.00085264	7.09e-30	-----	4.39023e-27	1	156074135		TRUE
cg22333163	0.0057596	0.000507539	7.579e-30	+++++	4.68929e-27	15	42275814	PLA2G4E	NA
cg00706275	0.0052485	0.000462571	7.731e-30	+++++	4.77954e-27	10	94591097		NA
cg15627993	0.0121243	0.00106859	7.76e-30	+++++	4.79366e-27	18	13628426	LDLRAD4	NA
cg04813697	-0.0105777	0.000932298	7.774e-30	-----	4.7985e-27	10	22920025	PIP4K2A	TRUE
cg15995265	-0.00854491	0.000753289	7.992e-30	----+	4.92915e-27	1	111764857		TRUE
cg03982376	-0.0122417	0.00107944	8.241e-30	-----	5.0787e-27	6	149806659	ZC3H12D	NA
cg15885385	-0.0138589	0.00122209	8.282e-30	-----	5.09993e-27	15	40070419	FSIP1	NA
cg00976097	0.0134613	0.00118707	8.315e-30	+++++	5.1162e-27	5	421733	AHRR	TRUE
cg03910896	-0.0133515	0.0011775	8.423e-30	-----	5.17856e-27	16	27254143	NSMCE1	NA
cg05723839	-0.00759755	0.000670135	8.57e-30	-----	5.26478e-27	11	76596947	ACER3	NA
cg03190891	0.00910875	0.000803498	8.666e-30	++++-	5.31956e-27	10	97201172	SORBS1	TRUE
cg00841845	0.0171642	0.0015141	8.683e-30	+++++	5.32579e-27	3	190971168		NA
cg19501902	-0.0100956	0.000890694	8.845e-30	-----	5.42088e-27	3	111268051	CD96	TRUE
cg09395552	0.00634325	0.00055967	8.913e-30	++++-	5.45826e-27	20	40153617	CHD6	NA
cg20061371	0.00638477	0.00056374	9.787e-30	+++++	5.98878e-27	3	48542212	SHISA5	NA
cg05864097	0.00605812	0.000534921	9.838e-30	+++++	6.01526e-27	16	85461981		NA
cg23287816	0.0111641	0.000985893	1e-29	++++-	6.10951e-27	14	39846355		NA
cg14748515	0.0102347	0.000903953	1.019e-29	+++++	6.22071e-27	9	116437933		NA
cg26878655	-0.00811567	0.000717048	1.067e-29	-----	6.50863e-27	17	38481877	RARA	TRUE
cg09797356	0.00675635	0.000597327	1.158e-29	+++++	7.0582e-27	21	33865749	EVA1C	NA
cg24364998	0.0144713	0.00127953	1.173e-29	++++-	7.14403e-27	15	45625775		NA
cg05848337	0.0161788	0.00143071	1.194e-29	+++++	7.26624e-27	7	22484498	STEAP1B	NA
cg00699559	0.00510093	0.000451173	1.226e-29	+++++	7.45515e-27	5	419712	AHRR	NA
cg04752731	0.00732365	0.000648243	1.347e-29	+++++	8.17816e-27	17	16891388		NA
cg10120006	0.00724697	0.000641456	1.347e-29	+++++	8.17816e-27	5	133160727		NA
cg05752866	-0.0125342	0.00110967	1.382e-29	-----	8.38412e-27	2	177423529		NA
cg11445169	-0.00120241	0.000106472	1.417e-29	-----	8.58976e-27	15	31558455		NA
cg11011074	0.0122663	0.00108666	1.503e-29	+?++-	9.10399e-27	5	171392928	FBXW11	NA
cg18644227	-0.00783148	0.000694383	1.679e-29	-----	1.01622e-26	1	161710013		NA
cg04559928	-0.0110139	0.000976605	1.69e-29	-----	1.02208e-26	7	102056278	LOC100630923	NA
cg22375046	-0.011044	0.000979445	1.729e-29	-----	1.04485e-26	11	126236634	ST3GAL4	NA
cg23737927	0.0115719	0.00102669	1.822e-29	+++++	1.1002e-26	12	5149153		TRUE
cg05422344	-0.00916848	0.00081355	1.852e-29	-----	1.11745e-26	11	114033783	ZBTB16	NA
cg11148327	-0.00749268	0.000665224	1.989e-29	-----	1.19918e-26	6	11390130		NA
cg21786775	-0.00709551	0.000629999	2.005e-29	-----	1.20789e-26	12	54810465	ITGA5	NA
cg25331593	-0.0100777	0.000894805	2.011e-29	-----	1.21057e-26	9	140197800	NRARP	NA
cg25921609	0.0124497	0.0011057	2.077e-29	++++-	1.24933e-26	17	8379225	MYH10	TRUE
cg05656688	-0.00753681	0.000669479	2.122e-29	-----	1.27542e-26	1	25254088	RUNX3	TRUE
cg13541087	0.00620594	0.000551302	2.142e-29	+++++	1.28644e-26	6	7224968	RREB1	NA
cg16201146	-0.0072062	0.000640375	2.236e-29	-----	1.34186e-26	20	19191526		TRUE
cg04955573	-0.0102189	0.000908227	2.277e-29	-----	1.36541e-26	1	92944306	GFI1	TRUE
cg22791839	-0.00825142	0.000733474	2.322e-29	-----	1.39133e-26	14	102290160	PPP2R5C	NA
cg25940196	0.0108291	0.000962915	2.419e-29	++++-	1.44833e-26	14	33654069	NPAS3	NA
cg18844158	-0.00620043	0.000551623	2.584e-29	-----	1.54594e-26	1	156096574	LMNA	NA
cg11219720	-0.00776181	0.000690575	2.605e-29	-----	1.5573e-26	5	453421	EXOC3	NA
cg12275605	-0.00669737	0.000595904	2.623e-29	-----	1.56686e-26	6	15448269	JARID2	NA
cg06479101	-0.00532239	0.00047369	2.713e-29	-----	1.61938e-26	11	64757931	BATF2	NA
cg05219896	0.00919979	0.000818836	2.738e-29	+++++	1.63305e-26	15	70492278		NA
cg07324245	-0.00601228	0.000535156	2.756e-29	-----	1.64253e-26	17	75445905	SEPT9	TRUE
cg06205349	-0.0103935	0.000925215	2.787e-29	-----	1.65973e-26	2	6921446		NA
cg19764841	0.00486107	0.000432961	2.988e-29	+++++	1.77807e-26	20	62368565	LIME1	NA
cg25957688	-0.00289704	0.000258098	3.089e-29	-----	1.83677e-26	2	233286290		NA
cg14093127	-0.0100921	0.000899137	3.102e-29	-----	1.84309e-26	2	8714417		TRUE
cg07807219	0.00685982	0.000611184	3.115e-29	+++++	1.8494e-26	1	163289415		TRUE
cg13940723	-0.00837402	0.000746117	3.128e-29	-----	1.85571e-26	7	37238272	ELMO1	NA
cg17754500	-0.00427831	0.000381275	3.214e-29	-----	1.90527e-26	3	99224966		NA
cg00052692	0.0204728	0.00182496	3.317e-29	++++-	1.96484e-26	12	122442863		NA
cg16295156	-0.00698971	0.00062328	3.466e-29	-----	2.05153e-26	1	9466328		TRUE
cg00647464	0.00790578	0.0007051	3.549e-29	+++++	2.09907e-26	18	53990970		NA
cg25422959	0.0091887	0.000819965	3.801e-29	+++++	2.24641e-26	2	24234549	MFSD2B	NA
cg14526576	-0.0107891	0.000962801	3.81e-29	-----	2.25002e-26	7	139367822	HIPK2	NA
cg18146737	-0.024818	0.00221578	4.05e-29	-----	2.38994e-26	1	92946700	GFI1	TRUE
cg02554627	0.0109117	0.000974298	4.098e-29	+++++	2.41643e-26	20	49192614	PTPN1	NA
cg11014740	-0.00557886	0.000498215	4.185e-29	-----	2.46576e-26	2	129079223		TRUE
cg02619544	-0.00938115	0.00083778	4.188e-29	-----	2.46576e-26	1	223317256	TLR5	NA
cg11093142	-0.00705023	0.000629631	4.199e-29	-----	2.47037e-26	13	49075016	RCBTB2	TRUE
cg24447728	0.0106853	0.000954469	4.314e-29	+++++	2.53611e-26	2	166451723	CSRNP3	NA
cg09554443	0.0108746	0.000971405	4.329e-29	+++++	2.54301e-26	1	167487762	CD247	TRUE
cg16545019	0.00621672	0.000555591	4.596e-29	+++++	2.69782e-26	9	14277484	NFIB	NA
cg25342010	-0.00632441	0.000565524	4.924e-29	-----	2.88817e-26	12	90345124		NA
cg24365795	-0.00285921	0.000255749	5.123e-29	-----	3.00263e-26	16	28506015	APOBR	NA
cg01926616	-0.01022	0.000914249	5.192e-29	-----	3.04079e-26	11	115796067		NA
cg11827514	-0.0174352	0.00155981	5.242e-29	-----	3.06776e-26	8	143125722		TRUE
cg00177243	0.0130879	0.00117101	5.309e-29	+++++	3.10464e-26	10	18434068	CACNB2	TRUE
cg22679812	0.00640269	0.000573042	5.518e-29	-++++	3.22443e-26	16	70626213	IL34	NA
cg01668352	-0.00295442	0.000264546	5.856e-29	-----	3.41938e-26	12	64482597	SRGAP1	TRUE
cg10781276	0.00921068	0.000824814	5.916e-29	++++-	3.45182e-26	20	39946942		NA
cg26942477	-0.00974966	0.000873363	6.162e-29	-----	3.59266e-26	2	173984917	ZAK	NA
cg27110054	-0.00597625	0.000535437	6.296e-29	-----	3.66804e-26	8	103137274	NCALD	TRUE
cg09232813	0.00769578	0.000689687	6.518e-29	+++++	3.79454e-26	16	74763653	FA2H	NA
cg25197194	0.0146134	0.00131022	6.894e-29	++++-	4.01043e-26	3	128758787	CCDC48	TRUE
cg08357961	0.00813174	0.000729211	7.047e-29	++++-	4.09638e-26	1	232126673	DISC1	NA
cg17419677	-0.00745667	0.0006689	7.351e-29	-----	4.26904e-26	18	5463975	EPB41L3	NA
cg12910977	0.0193877	0.00173918	7.355e-29	+++++	4.26904e-26	5	138207492	LRRTM2	NA
cg05053979	-0.0120905	0.00108514	7.844e-29	-----	4.54947e-26	14	89681043	FOXN3	TRUE
cg24016523	0.00876746	0.000786911	7.868e-29	+++++	4.56e-26	12	117418384	LOC100506551	NA
cg03151640	0.0110604	0.000993057	8.215e-29	+++++	4.75756e-26	4	166319875	CPE	NA
cg26038582	0.0327245	0.00293883	8.453e-29	+++++	4.89175e-26	1	42384390	HIVEP3	TRUE
cg13092108	-0.00724093	0.000650512	8.851e-29	-?---	5.11827e-26	1	26857284	RPS6KA1	TRUE
cg00687135	-0.0138576	0.00124497	8.87e-29	-----	5.12545e-26	3	21792991	ZNF385D	TRUE
cg09841598	0.00844453	0.000758675	8.9e-29	+++++	5.13897e-26	15	101678946		NA
cg17471757	0.00802827	0.000721374	9.051e-29	+++++	5.21842e-26	1	53370852	ECHDC2	NA
cg23004006	-0.00677278	0.000608563	9.051e-29	-----	5.21842e-26	16	81664541	CMIP	NA
cg27286120	0.0117692	0.00105761	9.155e-29	+++++	5.27447e-26	13	67802706	PCDH9	NA
cg24913342	-0.00737921	0.000663231	9.358e-29	-----	5.38744e-26	1	25426436		NA
cg15066323	0.0101548	0.000912823	9.518e-29	+++++	5.4755e-26	6	39398866	KIF6	NA
cg23353945	0.00603551	0.000542547	9.543e-29	++++-	5.48583e-26	11	33718369		NA
cg08730885	0.00767218	0.000689728	9.643e-29	+++++	5.53922e-26	7	146358158	CNTNAP2	NA
cg19459791	0.00910834	0.000818981	9.854e-29	++++-	5.65625e-26	15	65363022		TRUE
cg16251918	-0.0050841	0.000457222	1.008e-28	-----	5.78172e-26	10	80873603	ZMIZ1	NA
cg07888917	0.0100692	0.00090579	1.043e-28	+++++	5.97367e-26	2	12108682		NA
cg19744173	0.0052315	0.000470606	1.043e-28	+++++	5.97367e-26	2	112913178	FBLN7	TRUE
cg26931213	0.0100537	0.000904789	1.101e-28	+++++	6.30122e-26	8	23526066		NA
cg10392263	-0.0129163	0.00116248	1.109e-28	-----	6.34234e-26	5	177036887	B4GALT7	NA
cg19327213	0.00941488	0.000847382	1.115e-28	+++++	6.37197e-26	19	47988783	KPTN	TRUE
cg13515834	0.00824892	0.000742532	1.132e-28	+++++	6.46438e-26	17	32498637	LOC101927239	NA
cg16941413	-0.00967277	0.000871111	1.2e-28	-----	6.84767e-26	11	58394604		NA
cg15673843	0.00937554	0.000844474	1.224e-28	+++++	6.97951e-26	19	4990502	KDM4B	NA
cg00637980	0.011188	0.00100774	1.225e-28	+++++	6.9801e-26	6	152470649	MIR3163	NA
cg22835712	0.00895039	0.000806192	1.226e-28	+++++	6.98068e-26	2	102737379		TRUE
cg05141280	0.0113052	0.00101842	1.245e-28	+++++	7.08369e-26	1	110078630		NA
cg07151117	-0.00685935	0.000618083	1.286e-28	-----	7.31162e-26	8	29204954	DUSP4	TRUE
cg00361201	0.00833987	0.000751528	1.294e-28	+++++	7.35173e-26	1	45974726	MMACHC	NA
cg13824500	-0.0151635	0.0013667	1.327e-28	-----	7.53372e-26	10	114394236	VTI1A	TRUE
cg05873145	-0.0172542	0.00155538	1.352e-28	-----	7.67006e-26	1	2125637	FAAP20	NA
cg11943735	0.007931	0.000715035	1.375e-28	+++++	7.79486e-26	4	6260806		NA
cg02556928	-0.0155349	0.00140085	1.409e-28	-----	7.98165e-26	22	37309980	CSF2RB	TRUE
cg11405655	-0.0071357	0.00064346	1.41e-28	-----	7.98165e-26	1	999599		TRUE
cg18638857	-0.00991601	0.000895031	1.587e-28	-----	8.97707e-26	20	45981324	ZMYND8	NA
cg05308107	0.0191012	0.00172469	1.657e-28	+++++	9.36623e-26	13	67802760	PCDH9	NA
cg19641804	-0.00755502	0.00068236	1.717e-28	-----	9.69833e-26	12	54653065	CBX5	TRUE
cg06930757	0.00867879	0.000784327	1.849e-28	+++++	1.04364e-25	19	51216389	SHANK1	TRUE
cg19709355	-0.00393676	0.000355818	1.876e-28	-----	1.05811e-25	17	38504102	RARA	TRUE
cg16454902	0.00781257	0.000706257	1.919e-28	+++++	1.08158e-25	16	27414272	IL21R	TRUE
cg01257799	-0.00356106	0.000322056	2.021e-28	-----	1.13824e-25	11	118753476	CXCR5	TRUE
cg14331923	0.00522165	0.000472289	2.049e-28	++++-	1.15318e-25	11	31964693		NA
cg18335991	-0.00648557	0.000586818	2.141e-28	-----	1.20408e-25	15	74724562	SEMA7A	TRUE
cg19758958	-0.00752742	0.000681319	2.234e-28	-----	1.25548e-25	11	62319222		NA
cg15653143	-0.00699478	0.000633203	2.275e-28	-----	1.2776e-25	11	60822690		NA
cg12076562	0.013628	0.00123422	2.403e-28	+++++	1.34851e-25	2	19168969		NA
cg03822645	0.00699401	0.000633572	2.478e-28	+++++	1.38859e-25	7	95803300	SLC25A13	NA
cg20438687	-0.00904517	0.000819384	2.478e-28	-----	1.38859e-25	17	4761644	MINK1	TRUE
cg24497361	-0.00921914	0.000835258	2.52e-28	-----	1.41111e-25	11	3858493	RHOG	TRUE
cg08857221	-0.00649895	0.000588981	2.613e-28	----+	1.46214e-25	1	37941361	ZC3H12A	TRUE
cg19147608	0.00967729	0.00087708	2.633e-28	+++++	1.47227e-25	2	235024837		NA
cg08942527	0.00400997	0.000363455	2.651e-28	++++-	1.48127e-25	5	106801945	EFNA5	TRUE
cg17501395	-0.0122369	0.00110918	2.666e-28	-----	1.48858e-25	6	149806331	ZC3H12D	TRUE
cg06803614	-0.0054749	0.000496313	2.704e-28	-----	1.50872e-25	1	40133581	NT5C1A	TRUE
cg05720226	-0.00547541	0.000496455	2.769e-28	-----	1.54388e-25	7	116786597	ST7	TRUE
cg11477415	0.00499952	0.000453384	2.827e-28	+++++	1.57509e-25	17	60702770		NA
cg13645530	0.00887085	0.000804555	2.87e-28	+++++	1.5979e-25	12	116756948		TRUE
cg19404888	0.00196678	0.000178405	2.92e-28	++++-	1.62458e-25	7	36817004		NA
cg21182799	0.0089501	0.000811924	2.95e-28	+++++	1.6401e-25	10	128327492		NA
cg27130456	0.0138708	0.00125839	2.973e-28	+++++	1.65171e-25	15	92850155		NA
cg11064779	0.00772915	0.000701389	3.068e-28	+++++	1.70327e-25	8	143101257		NA
cg02917867	-0.0093413	0.000848002	3.212e-28	-----	1.78194e-25	19	1265999		TRUE
cg07161822	0.00931287	0.000845742	3.365e-28	+++++	1.86549e-25	7	101178717	COL26A1	NA
cg03862353	-0.011017	0.00100138	3.747e-28	+----	2.07579e-25	5	173919808	LINC01411	NA
cg22688447	0.0138452	0.00125861	3.805e-28	+++++	2.10642e-25	5	149108454	PPARGC1B	NA
cg12587087	0.00845725	0.000768882	3.847e-28	+++++	2.12816e-25	1	155971907		TRUE
cg22200352	0.00811885	0.000738158	3.872e-28	+++++	2.14047e-25	1	70826136	HHLA3	NA
cg12781632	-0.00677377	0.000616	3.978e-28	-----	2.1975e-25	13	49061160		NA
cg03111263	-0.00694558	0.000631673	4.015e-28	-----	2.21637e-25	1	54879193		NA
cg09636313	0.0122086	0.00111044	4.067e-28	+++++	2.24349e-25	16	89070025		TRUE
cg04277040	-0.00908244	0.000826234	4.149e-28	-----	2.2871e-25	16	80603851	LINC01227	NA
cg02372435	0.00845701	0.000769442	4.218e-28	+++++	2.32349e-25	2	2850104		NA
cg18956562	0.00718297	0.000653731	4.382e-28	+++++	2.41212e-25	7	144149304	TPK1	TRUE
cg00125205	0.0136707	0.00124449	4.513e-28	++++-	2.48248e-25	4	36282463	DTHD1	NA
cg26655345	-0.0228676	0.00208211	4.619e-28	-----	2.53899e-25	9	14209709	NFIB	NA
cg05438378	-0.0101035	0.000920649	5.077e-28	-----	2.78877e-25	15	67383736	SMAD3	TRUE
cg22080940	0.0125392	0.00114267	5.118e-28	+++++	2.80931e-25	11	126322278	KIRREL3	NA
cg27139381	0.0135026	0.00123064	5.21e-28	+++++	2.8578e-25	14	105369770		NA
cg00532802	0.0075845	0.000691443	5.381e-28	+++++	2.94952e-25	11	121594220		TRUE
cg02145310	-0.00619586	0.000564851	5.385e-28	----?	2.94963e-25	10	80844809	ZMIZ1	TRUE
cg11363234	-0.0108061	0.000985209	5.426e-28	-----	2.97e-25	8	102500879		TRUE
cg01776149	-0.00715271	0.000652236	5.541e-28	-----	3.03081e-25	5	150168955	SMIM3	NA
cg12285003	0.00737986	0.000673004	5.596e-28	++++-	3.05875e-25	20	61596335	SLC17A9	NA
cg22254413	-0.00858377	0.000783129	5.894e-28	-----	3.21937e-25	20	19194649	SLC24A3	NA
cg02857075	-0.010105	0.000921964	5.928e-28	-----	3.23567e-25	17	57910474	VMP1	NA
cg14193434	0.0182156	0.00166236	6.108e-28	+++++	3.33159e-25	13	67802884	PCDH9	NA
cg03604011	0.00449387	0.000410126	6.131e-28	+++++	3.34179e-25	5	400201	AHRR	TRUE
cg12549632	0.00579744	0.000529127	6.176e-28	+++++	3.36379e-25	16	27741322	KIAA0556	NA
cg11739148	-0.00704396	0.000642898	6.18e-28	-----	3.36379e-25	15	31622112	KLF13	TRUE
cg15089806	-0.00754909	0.000689423	6.654e-28	-----	3.61926e-25	1	43418199	SLC2A1	TRUE
cg05577920	-0.00572496	0.000523066	7.022e-28	-----	3.81675e-25	10	126745753	CTBP2	NA
cg18906919	-0.00566096	0.000517239	7.054e-28	-----	3.83147e-25	16	30534431	ITGAL	NA
cg11176393	-0.00565588	0.000516875	7.223e-28	-----	3.92053e-25	19	4568101		NA
cg04369835	0.0227088	0.0020766	7.794e-28	+++++	4.22751e-25	5	322705	AHRR	NA
cg03004371	0.00995315	0.000910245	7.876e-28	+++++	4.26901e-25	15	101423806	ALDH1A3	TRUE
cg25350105	-0.0084763	0.000775257	7.968e-28	-----	4.31587e-25	10	3846495		NA
cg24306398	-0.00299201	0.00027368	8.058e-28	-----	4.36159e-25	2	39445725	CDKL4	NA
cg24249791	0.015049	0.00137666	8.145e-28	+++++	4.40561e-25	7	142012611		TRUE
cg00921350	0.009901	0.000905744	8.163e-28	+?+++	4.41228e-25	16	50701499	SNX20	TRUE
cg09701290	0.011212	0.00102577	8.256e-28	+++++	4.45945e-25	11	689985	DEAF1	NA
cg26301974	0.00798622	0.000730956	8.686e-28	+++++	4.68846e-25	11	71929392	FOLR2	NA
cg03963219	0.00569855	0.00052162	8.782e-28	+++++	4.73695e-25	2	84709147		TRUE
cg09609957	-0.00623755	0.000570961	8.788e-28	-----	4.73695e-25	14	91711676	GPR68	NA
cg24441922	0.0151495	0.00138753	9.424e-28	+++++	5.07626e-25	2	235401950	ARL4C	TRUE
cg10513161	0.00579837	0.000531187	9.678e-28	+++++	5.20947e-25	3	183705727	ABCC5	TRUE
cg23648810	0.00953494	0.000873565	9.776e-28	+++++	5.25858e-25	10	30337992	KIAA1462	TRUE
cg18804719	0.0220553	0.00202079	9.862e-28	+++++	5.30118e-25	13	108865282	LIG4	NA
cg11588903	-0.0116807	0.00107046	1.012e-27	-----	5.43611e-25	19	17208493	MYO9B	TRUE
cg04284610	-0.00351399	0.000322047	1.017e-27	-----	5.4592e-25	21	40181558	ETS2	NA
cg14637549	0.0124989	0.0011455	1.018e-27	+++++	5.4608e-25	2	9467430	ASAP2	NA
cg06226150	-0.00547173	0.000501478	1.019e-27	-----	5.4624e-25	20	62369956	SLC2A4RG	TRUE
cg25012951	0.0148179	0.00135832	1.045e-27	?++++	5.59792e-25	7	151182495	RHEB	NA
cg17585440	-0.00590545	0.000541469	1.075e-27	-----	5.75467e-25	19	2052181	MKNK2	NA
cg13633560	-0.00847937	0.000777484	1.077e-27	-----	5.76141e-25	11	76380921	LRRC32	TRUE
cg11134246	0.00721677	0.000661751	1.084e-27	+++++	5.79487e-25	1	44458001	CCDC24	TRUE
cg13117318	-0.00205641	0.000188747	1.217e-27	-----	6.5014e-25	17	74242643		NA
cg10351852	0.00963765	0.000884791	1.251e-27	+++++	6.67845e-25	3	45706990	LIMD1	NA
cg15398569	0.00737524	0.000677196	1.274e-27	+++++	6.79658e-25	5	157289431		NA
cg08434071	-0.00505564	0.00046431	1.308e-27	-----	6.97318e-25	1	15485867	TMEM51	NA
cg07891911	-0.00692518	0.000636134	1.339e-27	----+	7.13356e-25	15	35598798		TRUE
cg09481780	0.0101695	0.000934315	1.368e-27	+++++	7.28307e-25	1	204953805	NFASC	NA
cg07479547	-0.00682667	0.000627278	1.389e-27	-----	7.38982e-25	7	151375096	PRKAG2	NA
cg00601157	0.00602902	0.000553997	1.393e-27	+++++	7.40604e-25	3	47012985	CCDC12	NA
cg16358867	0.00582008	0.000534865	1.414e-27	+++++	7.51256e-25	17	72306008	DNAI2	TRUE
cg06459104	-0.0180582	0.00166067	1.532e-27	----+	8.13394e-25	18	5456880	EPB41L3	TRUE
cg06305933	0.00873528	0.000803495	1.574e-27	+++++	8.35085e-25	20	2511197		NA
cg11789321	-0.00698088	0.000642125	1.575e-27	-----	8.35085e-25	5	56773063		TRUE
cg06035956	-0.00191001	0.000175714	1.603e-27	-----	8.49352e-25	5	379099	AHRR	NA
cg16694480	0.0102622	0.000944228	1.632e-27	+++++	8.6413e-25	1	19732786	CAPZB	TRUE
cg23439009	0.00662107	0.000609274	1.653e-27	+++++	8.74654e-25	7	73530827	LIMK1	NA
cg23986342	-0.0136733	0.00125826	1.658e-27	-----	8.76704e-25	20	19213667	SLC24A3	NA
cg07512814	-0.0140181	0.00129007	1.67e-27	----+	8.82449e-25	19	11203661	LDLR	TRUE
cg25304129	-0.0209947	0.00193262	1.723e-27	-----	9.09748e-25	22	26125490		NA
cg21614816	0.00786573	0.000724064	1.724e-27	++++-	9.09748e-25	8	143171137		NA
cg02101876	0.00236202	0.000217486	1.777e-27	+++++	9.37081e-25	13	40765110		TRUE
cg14391437	-0.0109242	0.00100591	1.787e-27	-----	9.41716e-25	9	73651683	TRPM3	NA
cg03840432	0.00710393	0.000654152	1.792e-27	+++++	9.43712e-25	1	67955456		NA
cg15051432	-0.00951723	0.000876469	1.815e-27	-----	9.55178e-25	3	99929690		NA
cg06513247	-0.00641168	0.000590521	1.834e-27	-----	9.64525e-25	17	75446661	SEPT9	TRUE
cg22653615	0.0104625	0.000963854	1.891e-27	+++++	9.93831e-25	17	30161804		NA
cg00695271	-0.00779206	0.000717945	1.924e-27	-----	1.01049e-24	3	99569486	FILIP1L	NA
cg21969887	-0.00377646	0.00034804	1.98e-27	-----	1.0392e-24	20	43180861	PKIG	NA
cg03140410	-0.0107762	0.00099375	2.13e-27	-----	1.11718e-24	17	30594811	RHBDL3	NA
cg09760098	-0.00923994	0.000852111	2.139e-27	-----	1.12114e-24	10	11251111	CELF2	NA
cg08662265	-0.0113403	0.00104605	2.197e-27	-----	1.15052e-24	12	54679251		NA
cg10076152	0.00753067	0.000694641	2.198e-27	+++++	1.15052e-24	1	57773177	DAB1	NA
cg05019028	-0.00809555	0.000746916	2.258e-27	-----	1.18113e-24	2	129170710		NA
cg00499595	0.0133065	0.00122816	2.363e-27	+++++	1.23522e-24	8	42072523		NA
cg14680885	0.0054218	0.000500468	2.389e-27	+++++	1.24798e-24	17	74001656	CDK3	NA
cg18992688	-0.0033538	0.000309695	2.499e-27	-----	1.30456e-24	1	206223241	AVPR1B	TRUE
cg15256480	-0.0100884	0.000931774	2.562e-27	-----	1.33655e-24	9	128193968		NA
cg14120147	-0.0108525	0.00100248	2.601e-27	-----	1.35599e-24	11	57194091	SLC43A3	NA
cg03732020	0.00618671	0.000572087	2.946e-27	+++++	1.53482e-24	11	47282968	NR1H3	TRUE
cg19802390	0.0122654	0.00113428	2.974e-27	+++++	1.54837e-24	1	2840177		TRUE
cg26628751	0.00910057	0.000841655	2.997e-27	++++-	1.5593e-24	17	80981644	B3GNTL1	TRUE
cg12883150	-0.00845027	0.000781516	2.999e-27	-----	1.5593e-24	1	236678939		NA
cg08038054	0.0147802	0.00136717	3.06e-27	+++++	1.58996e-24	7	93550781	GNG11	TRUE
cg09984738	0.0189305	0.00175151	3.151e-27	+?++-	1.63615e-24	10	27119050	ABI1	NA
cg15636519	-0.00442531	0.000409488	3.192e-27	-----	1.65633e-24	2	191894418	STAT4	TRUE
cg16185223	0.00775072	0.000717356	3.275e-27	+++++	1.69827e-24	14	64688013	SYNE2	NA
cg25530474	0.00548703	0.000507953	3.359e-27	++++-	1.74067e-24	20	45994059		NA
cg27481074	-0.0113847	0.00105397	3.376e-27	-----	1.74831e-24	14	106351316		NA
cg08774778	-0.0131243	0.00121535	3.487e-27	-----	1.8046e-24	5	61378387		NA
cg22867359	0.00577919	0.000535429	3.692e-27	+++++	1.90942e-24	16	17570564		NA
cg20644981	0.00798029	0.000739449	3.747e-27	+++++	1.93658e-24	4	152020400	RPS3A	TRUE
cg04313565	-0.00792215	0.000734359	3.929e-27	-----	2.02929e-24	16	17561865	XYLT1	TRUE
cg27241753	0.011129	0.00103169	3.957e-27	+++++	2.0424e-24	8	53205926	ST18	NA
cg17096126	0.00615832	0.000570953	4.007e-27	+++++	2.06684e-24	19	35786620	MAG	NA
cg17804100	0.00526111	0.000487803	4.039e-27	++++-	2.08196e-24	1	42277934	HIVEP3	TRUE
cg20420933	-0.00780126	0.000723507	4.161e-27	-----	2.14253e-24	2	188034331		NA
cg04051640	-0.00783309	0.00072646	4.162e-27	-----	2.14253e-24	12	2488416	CACNA1C	NA
cg04086928	-0.00576794	0.00053501	4.233e-27	-----	2.17764e-24	9	134612644	RAPGEF1	TRUE
cg17328138	-0.00685782	0.000636678	4.706e-27	----+	2.41937e-24	19	42382177	CD79A	NA
cg16417374	0.00896708	0.000832509	4.711e-27	+++++	2.42034e-24	1	26098310	MAN1C1	TRUE
cg14977069	0.010498	0.000975105	4.979e-27	+++++	2.55634e-24	20	62367698	LIME1	TRUE
cg10122916	-0.00563388	0.000523557	5.272e-27	-----	2.70499e-24	17	46623937	HOXB-AS1	NA
cg22055479	0.0101382	0.000942152	5.278e-27	+++++	2.70629e-24	7	110082468		NA
cg26995224	-0.0177121	0.00164605	5.297e-27	----+	2.71424e-24	12	121974146	KDM2B	TRUE
cg13583535	-0.00502219	0.000466744	5.315e-27	-----	2.72167e-24	18	74768041	MBP	TRUE
cg22845525	0.00774456	0.000719928	5.469e-27	+++++	2.79869e-24	12	57433450	MYO1A	NA
cg11769885	0.0189397	0.00176089	5.57e-27	+++++	2.8485e-24	1	42384491	HIVEP3	NA
cg16840316	0.0180464	0.0016782	5.711e-27	+?++?	2.91869e-24	11	120094384	OAF	NA
cg10548981	0.0178182	0.00165745	5.903e-27	+++++	3.01484e-24	21	45270019		NA
cg24262469	0.00752851	0.000700308	5.909e-27	+++++	3.01592e-24	3	156391694	TIPARP	TRUE
cg09360036	0.00755463	0.000702872	6.041e-27	+++++	3.08127e-24	11	113932557	ZBTB16	NA
cg09425279	0.00631099	0.000587181	6.059e-27	+++++	3.08843e-24	16	31188401		TRUE
cg05845217	-0.00842552	0.000783965	6.101e-27	-----	3.1078e-24	5	4223202		TRUE
cg10496919	-0.0112276	0.0010447	6.106e-27	-----	3.10832e-24	15	31460028		NA
cg25341560	-0.0127624	0.00118753	6.121e-27	-----	3.11392e-24	19	35530755	SCN1B	TRUE
cg02226079	0.0139314	0.00129698	6.505e-27	?++++	3.30711e-24	3	190971216		TRUE
cg06791426	0.0100083	0.000931801	6.55e-27	+++++	3.32781e-24	12	133135361	FBRSL1	TRUE
cg13908534	0.00774177	0.000720887	6.66e-27	+++++	3.38149e-24	11	46338950	CREB3L1	NA
cg09696560	0.010229	0.000952672	6.812e-27	+++++	3.45641e-24	3	185178617	MAP3K13	TRUE
cg21745165	-0.00715966	0.000666905	6.923e-27	-----	3.51044e-24	19	49319447	HSD17B14	NA
cg00442389	-0.00414376	0.000385986	6.934e-27	-----	3.51373e-24	6	32160074	GPSM3	TRUE
cg06091210	0.0109183	0.00101703	6.94e-27	+++++	3.51448e-24	4	82181899		NA
cg17583307	0.00641747	0.000598024	7.27e-27	++++-	3.67921e-24	7	72765764	FKBP6	NA
cg22027435	0.00829184	0.00077277	7.358e-27	+++++	3.72132e-24	4	140076137		TRUE
cg18745507	0.00783693	0.000730497	7.503e-27	+++++	3.79219e-24	19	10415557	ZGLP1	TRUE
cg01015663	-0.00863219	0.000804755	7.645e-27	-----	3.86145e-24	1	23729692	TCEA3	TRUE
cg17763760	-0.00951216	0.000886797	7.651e-27	-----	3.86198e-24	10	11615505	USP6NL	NA
cg15937073	0.0167369	0.00156042	7.694e-27	+++++	3.88117e-24	1	42384564	HIVEP3	TRUE
cg10433802	0.0114478	0.0010676	7.948e-27	+?+++	4.0067e-24	10	66288560		NA
cg17543779	-0.0127027	0.0011848	8.081e-27	-----	4.07111e-24	17	79202429	ENTHD2	NA
cg24420534	0.0137945	0.00128665	8.089e-27	++++-	4.0725e-24	8	143177785		TRUE
cg14261336	0.0115795	0.0010803	8.312e-27	+++++	4.18207e-24	10	73946374	ASCC1	NA
cg25198941	0.0103723	0.000967767	8.397e-27	+?+++	4.22211e-24	17	80454611		TRUE
cg21489638	-0.0126751	0.00118271	8.471e-27	-----	4.25657e-24	7	130671028	LINC-PINT	NA
cg20801278	0.0135441	0.0012643	8.868e-27	+++++	4.45231e-24	2	170254326		NA
cg27567083	-0.00885825	0.000826891	8.872e-27	-----	4.45231e-24	1	36187779		NA
cg16145674	0.0112707	0.00105318	1e-26	+++++	5.01515e-24	7	55501178	LANCL2	NA
cg01970407	0.00692257	0.000647118	1.045e-26	+++++	5.23746e-24	5	323320	AHRR	TRUE
cg11258653	-0.00432996	0.000404877	1.08e-26	-----	5.4094e-24	5	395717	AHRR	NA
cg02985540	-0.00989149	0.000925289	1.132e-26	-?--?	5.6662e-24	13	46964186		TRUE
cg21668714	0.0139932	0.00130938	1.172e-26	+++++	5.86265e-24	16	309450	ITFG3	NA
cg15326161	-0.0104064	0.000973848	1.186e-26	-----	5.92887e-24	2	10132001	GRHL1	NA
cg07362849	-0.00553161	0.000517677	1.191e-26	-----	5.95005e-24	19	17516901	BISPR	NA
cg00655875	0.00853902	0.000799391	1.237e-26	+++++	6.17589e-24	7	30959805	AQP1	NA
cg06665786	0.00837372	0.000784074	1.266e-26	+++++	6.31663e-24	1	8258113		NA
cg06036471	0.00788269	0.000738116	1.27e-26	+++++	6.33252e-24	10	93861385	CPEB3	TRUE
cg05467090	-0.0109544	0.00102586	1.287e-26	-----	6.41318e-24	4	97329229		NA
cg21885332	-0.00822058	0.000770014	1.32e-26	-----	6.57341e-24	15	67402345	SMAD3	NA
cg24035417	0.00663503	0.000621753	1.384e-26	+++++	6.88772e-24	22	43654240	SCUBE1	NA
cg03892569	-0.00941439	0.00088249	1.437e-26	-----	7.14691e-24	6	12942040	PHACTR1	NA
cg19773510	0.0103688	0.000972086	1.459e-26	+++++	7.2517e-24	22	31257528	OSBP2	NA
cg05958351	-0.00605594	0.000567945	1.518e-26	-----	7.54013e-24	16	2804731	SRRM2	TRUE
cg14625111	0.00917251	0.000860366	1.546e-26	++++-	7.67431e-24	2	107346518		NA
cg27081787	-0.0108262	0.00101553	1.555e-26	----+	7.71407e-24	19	30851315		NA
cg15264878	0.0149801	0.00140564	1.615e-26	?++++	8.00661e-24	13	77000241		NA
cg08380618	-0.013957	0.00130967	1.62e-26	-----	8.02629e-24	14	106370044		NA
cg16190265	-0.0121238	0.00113773	1.633e-26	-----	8.08555e-24	7	650249	PRKAR1B	TRUE
cg14385233	-0.00725929	0.000681318	1.656e-26	-----	8.19422e-24	12	120974301	RNF10	NA
cg03047995	0.00918425	0.000862302	1.728e-26	+++++	8.54506e-24	14	24601588	FITM1	TRUE
cg24081180	0.00549348	0.000515796	1.735e-26	+++++	8.57423e-24	5	350579	AHRR	NA
cg00256485	-0.00560883	0.00052685	1.82e-26	-----	8.98858e-24	5	1494980	LPCAT1	TRUE
cg18704979	-0.00673097	0.000632365	1.857e-26	-----	9.1655e-24	3	47054668	LOC100129354	TRUE
cg10453071	0.00924551	0.000868976	1.951e-26	++++-	9.62335e-24	16	57513414	DOK4	TRUE
cg14875081	0.00584716	0.000549682	1.997e-26	+?++?	9.84401e-24	2	96814660		TRUE
cg07217718	0.00754682	0.000709499	2.009e-26	+++++	9.89689e-24	18	3585484	DLGAP1	NA
cg23022457	0.00678843	0.000638229	2.019e-26	+++++	9.93987e-24	15	75040503	CYP1A2	NA
cg15022400	-0.00551364	0.000518489	2.069e-26	-----	1.01732e-23	15	45028161	TRIM69	TRUE
cg22619824	-0.0108025	0.00101584	2.069e-26	-----	1.01732e-23	7	116786606	ST7	TRUE
cg23302214	-0.00243087	0.000228608	2.085e-26	-----	1.02454e-23	9	139565026	EGFL7	NA
cg12938436	0.0140108	0.00131767	2.093e-26	+++++	1.02782e-23	5	106608874		NA
cg09088760	0.0106789	0.0010045	2.137e-26	+++++	1.04876e-23	17	45796240		NA
cg13708645	-0.011847	0.00111446	2.154e-26	----+	1.05644e-23	12	121974305	KDM2B	TRUE
cg03540589	-0.00555999	0.000523064	2.169e-26	-----	1.06313e-23	3	39192364	CSRNP1	TRUE
cg17292662	-0.0122075	0.00114905	2.303e-26	-----	1.1281e-23	8	54758936		TRUE
cg21138542	0.00981573	0.000923927	2.307e-26	++++-	1.12934e-23	6	170581502		TRUE
cg18690093	-0.00682415	0.00064257	2.403e-26	-----	1.1756e-23	10	82290307	LOC101929574	NA
cg12012114	0.00649311	0.000611478	2.439e-26	++++-	1.19246e-23	21	43884488		NA
cg05684430	-0.00589041	0.000554749	2.454e-26	-----	1.19904e-23	6	15400474	JARID2	NA
cg21273862	-0.00756601	0.000712581	2.464e-26	----+	1.20317e-23	2	222384688	EPHA4	NA
cg26321407	-0.00631699	0.000594978	2.479e-26	-----	1.20974e-23	20	47357214	PREX1	NA
cg06555319	0.00957289	0.00090182	2.536e-26	+++++	1.23678e-23	5	1408879	SLC6A3	NA
cg03597723	-0.00647328	0.000609924	2.586e-26	-----	1.26037e-23	16	17508684	XYLT1	NA
cg17415380	-0.0107096	0.00100912	2.598e-26	-----	1.26543e-23	3	71447574	FOXP1	NA
cg19583819	-0.00563141	0.000530742	2.665e-26	-----	1.29725e-23	5	139283051	NRG2	TRUE
cg20454518	0.0135457	0.00127681	2.707e-26	++++-	1.31687e-23	12	133135463	FBRSL1	TRUE
cg10012530	-0.00717869	0.000676908	2.821e-26	-----	1.37147e-23	2	129073706	HS6ST1	TRUE
cg01641754	-0.0122828	0.00115821	2.824e-26	-----	1.37208e-23	5	98355983		NA
cg23098195	-0.0044503	0.000419802	2.95e-26	-----	1.4324e-23	5	141770115		TRUE
cg18954479	0.0113661	0.00107218	2.952e-26	+++++	1.43248e-23	6	20834224	CDKAL1	TRUE
cg01971671	0.0105947	0.000999703	3.047e-26	+++++	1.47766e-23	17	46240670	SKAP1	NA
cg16834726	0.00690741	0.000651902	3.118e-26	+++++	1.51115e-23	12	57937408	DCTN2	TRUE
cg27614723	-0.00628372	0.00059315	3.184e-26	----+	1.54217e-23	15	92399897	SLCO3A1	TRUE
cg03222009	-0.0125294	0.00118291	3.244e-26	-----	1.57026e-23	2	129077232	HS6ST1	TRUE
cg13668129	-0.00427596	0.000403728	3.274e-26	-----	1.58379e-23	19	41768075	HNRNPUL1	TRUE
cg22403782	-0.0130716	0.00123422	3.282e-26	---?-	1.58668e-23	2	233246136	ALPP	TRUE
cg06337872	0.0134776	0.00127278	3.348e-26	+++++	1.61758e-23	5	31701905		NA
cg12338887	-0.0109458	0.0010337	3.357e-26	-----	1.62092e-23	6	106542466	PRDM1	NA
cg11693709	0.0111526	0.00105333	3.388e-26	++++-	1.63488e-23	15	40542019	PAK6	TRUE
cg17814814	0.00739856	0.000698883	3.451e-26	+++++	1.66425e-23	1	222060676		TRUE
cg18704527	0.00863284	0.000815597	3.51e-26	+++++	1.69165e-23	22	19962042	ARVCF	TRUE
cg23485124	0.00697559	0.000659177	3.601e-26	++++-	1.73443e-23	6	126491816		NA
cg14840468	0.00654255	0.000618316	3.641e-26	+++++	1.75262e-23	14	32466314		NA
cg20168086	0.00777194	0.000734972	3.914e-26	++++-	1.88286e-23	18	21215484	ANKRD29	NA
cg14244402	-0.00924703	0.000874484	3.922e-26	-----	1.88554e-23	9	130681102		TRUE
cg06275482	-0.00544753	0.000515287	4.026e-26	-----	1.93435e-23	22	37882875	MFNG	NA
cg12814335	0.0081783	0.000773682	4.078e-26	++++-	1.95812e-23	17	1466713	PITPNA	TRUE
cg02624377	-0.00676411	0.000639966	4.128e-26	-----	1.98091e-23	2	223269006		NA
cg01976303	-0.00613886	0.000580815	4.132e-26	-----	1.98161e-23	16	89393185	ANKRD11	TRUE
cg01036611	-0.00911398	0.000862378	4.175e-26	-----	2.001e-23	17	2169272	SMG6	NA
cg00096705	0.0130454	0.00123453	4.235e-26	++++-	2.02851e-23	12	8994120	A2ML1	NA
cg22897259	0.00883585	0.000836182	4.243e-26	+++++	2.03109e-23	3	184123029		NA
cg24667400	0.00873829	0.000826958	4.248e-26	+++++	2.03223e-23	6	122816886	PKIB	NA
cg24345884	-0.00627026	0.000593408	4.26e-26	-----	2.03672e-23	5	66790144		NA
cg15278557	0.0061829	0.000585476	4.544e-26	+++++	2.17117e-23	14	68229041	ZFYVE26	NA
cg06011204	-0.00778081	0.0007368	4.553e-26	-----	2.17413e-23	3	21870271		NA
cg23531049	0.00876069	0.000830242	4.974e-26	++++-	2.37371e-23	15	42075277	MAPKBP1	TRUE
cg06688763	0.0244938	0.00232129	4.983e-26	+++++	2.37655e-23	7	92238207	CDK6	TRUE
cg27538957	0.0116665	0.00110617	5.26e-26	+++++	2.50712e-23	18	13615792	LDLRAD4	NA
cg00605777	-0.0064839	0.000614841	5.32e-26	-----	2.53417e-23	2	97533635	SEMA4C	TRUE
cg17367733	-0.00356586	0.000338159	5.362e-26	----+	2.55261e-23	8	29963354	LEPROTL1	NA
cg02715788	-0.00792097	0.000751216	5.403e-26	-----	2.57056e-23	8	119974400		NA
cg07890553	0.00904337	0.000857955	5.613e-26	+++++	2.66884e-23	3	119182858	TMEM39A	TRUE
cg04610187	0.0107786	0.00102268	5.674e-26	+++++	2.6962e-23	17	76360794		TRUE
cg07411532	0.00662469	0.000628604	5.727e-26	+++++	2.71972e-23	20	56266785	PMEPA1	NA
cg07814318	-0.00945719	0.000897498	5.816e-26	-----	2.7603e-23	15	31624584	KLF13	TRUE
cg04796818	0.00577191	0.000547906	5.991e-26	+++++	2.84163e-23	12	58282006		NA
cg14345226	-0.00816106	0.000774889	6.157e-26	-----	2.91858e-23	1	172499479		NA
cg27312987	-0.00599199	0.000569043	6.288e-26	-----	2.97887e-23	3	52738881	GLT8D1	NA
cg08324925	-0.00742791	0.000705543	6.423e-26	-----	3.04097e-23	5	131409159	CSF2	TRUE
cg06532574	-0.0134958	0.0012822	6.589e-26	----+	3.11767e-23	5	95295740	ELL2	TRUE
cg18555368	0.0109455	0.0010403	6.88e-26	+++++	3.25338e-23	3	106982650	LINC00883	NA
cg05159799	-0.0052977	0.000503581	6.983e-26	-----	3.29997e-23	17	78043031	CCDC40	TRUE
cg25520710	-0.012649	0.00120238	6.987e-26	----+	3.29997e-23	20	45981300	ZMYND8	NA
cg13688902	0.00648389	0.00061672	7.486e-26	+++++	3.5335e-23	6	135997030	LINC00271	NA
cg23913963	-0.00806174	0.000766836	7.527e-26	-----	3.5507e-23	1	17766917	RCC2	TRUE
cg02663635	-0.0105247	0.00100138	7.758e-26	-----	3.65745e-23	12	127752925		NA
cg18482892	-0.00849138	0.000808007	7.849e-26	-----	3.69811e-23	3	56833426	ARHGEF3	TRUE
cg14239983	-0.00809837	0.000770646	7.89e-26	-----	3.71518e-23	11	121337384	SORL1	TRUE
cg05082258	-0.00787713	0.000749728	8.05e-26	----+	3.78823e-23	2	31430929	CAPN14	NA
cg00614781	-0.00841424	0.000801069	8.3e-26	-----	3.90352e-23	7	80928826		NA
cg05770389	-0.0105743	0.00100723	8.781e-26	-----	4.12724e-23	6	88722796		NA
cg20426671	0.00635159	0.000605008	8.79e-26	++++-	4.12898e-23	17	1466709	PITPNA	TRUE
cg00304631	-0.0034169	0.00032554	9.003e-26	-----	4.22648e-23	1	246132849	SMYD3	NA
cg08170837	-0.0112117	0.00106841	9.226e-26	?----	4.32856e-23	3	72494352	RYBP	TRUE
cg19072211	-0.00452929	0.000431848	9.792e-26	-----	4.59134e-23	7	5448452	TNRC18	NA
cg12141483	-0.00581171	0.000554188	9.923e-26	-----	4.64996e-23	4	103609154	MANBA	NA
cg23825480	0.00831367	0.000793029	1.029e-25	+++++	4.81904e-23	22	31336785	MORC2	TRUE
cg05868813	-0.00603446	0.000575747	1.055e-25	-----	4.93783e-23	13	26594483	ATP8A2	TRUE
cg15693483	-0.0101731	0.000970812	1.079e-25	-----	5.04713e-23	7	1102177	C7orf50	TRUE
cg00238470	-0.00702742	0.000670625	1.08e-25	-----	5.04877e-23	1	36616845	TRAPPC3	NA
cg17551891	-0.0126927	0.00121153	1.106e-25	-----	5.16721e-23	7	1960795	MAD1L1	TRUE
cg17281126	-0.00727675	0.000694692	1.128e-25	-----	5.26683e-23	10	104953409	NT5C2	NA
cg14372879	-0.00504544	0.000481758	1.15e-25	-----	5.36634e-23	1	192493801		NA
cg13714975	0.0155575	0.00148595	1.19e-25	+++++	5.54966e-23	11	33718099		NA
cg09548275	0.00977522	0.000933869	1.219e-25	+++++	5.6815e-23	11	47282999	NR1H3	TRUE
cg01562603	-0.00306135	0.000292495	1.234e-25	-----	5.74797e-23	15	31657070	KLF13	NA
cg04706063	-0.00490005	0.000468234	1.251e-25	-----	5.82367e-23	8	102920721	NCALD	NA
cg07126444	-0.00919037	0.000878248	1.258e-25	-----	5.85276e-23	14	75608010	TMED10	NA
cg16340422	0.0204082	0.00195065	1.288e-25	+++++	5.98875e-23	17	17110120	PLD6	TRUE
cg09535011	0.00885704	0.000846639	1.299e-25	+++++	6.03629e-23	11	18601039	UEVLD	NA
cg20778199	-0.012877	0.00123125	1.341e-25	-----	6.22774e-23	6	148020881		TRUE
cg01297530	0.00603655	0.000577316	1.372e-25	+++++	6.36791e-23	21	35724208		NA
cg11860203	0.00435916	0.000416956	1.394e-25	+++++	6.46617e-23	17	32582516	CCL2	TRUE
cg08843623	0.00932633	0.000892251	1.426e-25	+++++	6.61066e-23	16	85627648		TRUE
cg15384365	0.00708815	0.000678136	1.428e-25	+++++	6.61599e-23	1	204071182	SOX13	NA
cg08398473	-0.00639966	0.000612491	1.487e-25	-----	6.88524e-23	9	115571962	SNX30	NA
cg20947760	0.00821131	0.000786029	1.519e-25	+++++	7.02923e-23	10	3392776	LOC105376360	NA
cg20346774	0.00806092	0.000771659	1.525e-25	+++++	7.0528e-23	15	59436893	MYO1E	NA
cg11666770	-0.0176615	0.001691	1.554e-25	-----	7.18265e-23	19	42430910		TRUE
cg14956201	0.00744696	0.000713013	1.555e-25	+++++	7.18301e-23	5	14358153	TRIO	TRUE
cg05207048	-0.00559889	0.000536164	1.586e-25	-----	7.32186e-23	5	167513456	ODZ2	TRUE
cg04308328	0.00661883	0.000633883	1.599e-25	++++-	7.3775e-23	9	96075009	WNK2	NA
cg04287561	-0.00628852	0.000602272	1.605e-25	----+	7.4008e-23	3	145940220	PLSCR4	NA
cg14711927	-0.00329174	0.000315271	1.611e-25	-----	7.42407e-23	2	70369031		NA
cg12490835	-0.00771908	0.000739325	1.616e-25	----+	7.4427e-23	10	22623821		TRUE
cg22982489	0.00892545	0.000855005	1.644e-25	+++++	7.56718e-23	1	8258346		NA
cg18633191	0.00542569	0.000519755	1.647e-25	+++++	7.57651e-23	4	5958528		NA
cg15916554	-0.00672659	0.000644435	1.663e-25	-----	7.64108e-23	15	31508820		TRUE
cg23698165	0.00704467	0.000674906	1.663e-25	+++++	7.64108e-23	19	2663954	GNG7	NA
cg19467605	0.0163862	0.00156997	1.676e-25	+++++	7.69627e-23	11	94349883	PIWIL4	NA
cg21860785	0.0117308	0.00112418	1.717e-25	+++++	7.8799e-23	1	216779666	ESRRG	NA
cg25702859	0.00383299	0.000367441	1.779e-25	++++-	8.15962e-23	14	103560940		NA
cg14439572	-0.00529005	0.000507273	1.839e-25	-----	8.42985e-23	8	102121398		TRUE
cg17936236	-0.0056625	0.000543122	1.89e-25	-----	8.65854e-23	1	167520305	CREG1	TRUE
cg19009776	0.00405388	0.000388903	1.929e-25	+++++	8.83201e-23	1	41810054		NA
cg25715909	0.0089388	0.000857584	1.942e-25	+++++	8.8863e-23	20	44649350	SLC12A5	NA
cg01162877	0.0144369	0.00138531	1.98e-25	++++-	9.05486e-23	1	8651018	RERE	NA
cg27542454	-0.00822937	0.000789715	1.995e-25	?----	9.1181e-23	12	54677325	HNRNPA1P10	NA
cg00902185	0.00477822	0.000458715	2.084e-25	+++++	9.51928e-23	22	20232832	RTN4R	NA
cg26592816	0.00610751	0.000586367	2.099e-25	+++++	9.58218e-23	11	75245648		NA
cg20267775	-0.00397265	0.000381463	2.134e-25	-----	9.73624e-23	1	171623695		TRUE
cg19421584	0.00960493	0.000922409	2.166e-25	+++++	9.87645e-23	7	158664247	WDR60	TRUE
cg23441595	-0.00745644	0.000716092	2.17e-25	-----	9.8889e-23	22	37273987	NCF4	TRUE
cg08833255	0.0122942	0.00118078	2.187e-25	+++++	9.96054e-23	11	134594313		NA
cg25035681	-0.0104616	0.00100486	2.209e-25	-----	1.00549e-22	10	64677781		NA
cg19179241	-0.00993464	0.000954571	2.293e-25	-----	1.04311e-22	2	220325986	SPEG	NA
cg14927696	0.00810883	0.000779563	2.434e-25	+++++	1.10661e-22	12	95172118		NA
cg09571467	0.0131554	0.0012648	2.448e-25	+++++	1.11232e-22	6	131234463	EPB41L2	NA
cg05008975	-0.00508725	0.000489266	2.539e-25	-----	1.153e-22	11	118022317	SCN4B	TRUE
cg19502694	-0.00808593	0.000777735	2.565e-25	-----	1.16412e-22	6	110725921	DDO	NA
cg02489552	-0.0138571	0.00133287	2.574e-25	-----	1.16753e-22	19	15121531	CCDC105	TRUE
cg22555517	0.00754233	0.000726039	2.802e-25	+++++	1.27021e-22	17	2786995	RAP1GAP2	TRUE
cg08549335	-0.0126292	0.00121576	2.815e-25	-----	1.27536e-22	7	30387954	ZNRF2	TRUE
cg25618424	-0.0104118	0.00100266	2.927e-25	-----	1.32533e-22	1	2989307	PRDM16	TRUE
cg18446238	-0.00540123	0.000520173	2.947e-25	-----	1.33361e-22	15	40332663	SRP14	NA
cg05336220	-0.00471961	0.000454632	3.021e-25	-----	1.3663e-22	16	17440611	XYLT1	NA
cg03884592	0.0180757	0.00174129	3.038e-25	+++++	1.37319e-22	1	42384474	HIVEP3	TRUE
cg14171928	0.0134969	0.00130049	3.111e-25	+?+++	1.40537e-22	20	3087359	UBOX5-AS1	NA
cg23069718	0.00561142	0.000540714	3.129e-25	+++++	1.41268e-22	12	4252007		NA
cg10277254	0.00758147	0.000730593	3.15e-25	+++++	1.42134e-22	6	52099209		NA
cg23719650	0.00754051	0.00072669	3.171e-25	+++++	1.42999e-22	3	193988507		NA
cg03671075	-0.0147904	0.00142551	3.205e-25	-----	1.44448e-22	4	78573680		TRUE
cg17595290	-0.0030027	0.000289547	3.384e-25	-----	1.52427e-22	10	3881532		NA
cg07031888	0.0115565	0.00111467	3.478e-25	+++++	1.56571e-22	13	97760949		NA
cg07029024	0.0124198	0.00119827	3.587e-25	+++++	1.61384e-22	11	65249342		TRUE
cg02513379	0.0079117	0.000763518	3.685e-25	+++++	1.65698e-22	16	27414281	IL21R	TRUE
cg07819162	-0.0166231	0.00160445	3.745e-25	-----	1.68298e-22	2	7865653		NA
cg10108874	0.00869558	0.000839635	3.915e-25	+++++	1.75837e-22	19	38793574	C19orf33	NA
cg12649412	0.0077465	0.000748015	3.927e-25	+++++	1.76217e-22	8	42075135		NA
cg08968422	-0.0119326	0.00115223	3.928e-25	-----	1.76217e-22	1	9448727		NA
cg26422794	-0.00817133	0.000789105	3.964e-25	-----	1.7773e-22	22	37310350	CSF2RB	NA
cg20505728	0.00464999	0.000449055	3.969e-25	+++++	1.77851e-22	3	43800538		TRUE
cg00885208	0.0126668	0.00122341	4.027e-25	+++++	1.80347e-22	15	70827566		NA
cg14254999	-0.00787781	0.000760912	4.051e-25	-----	1.81317e-22	2	231790529	GPR55	TRUE
cg01270753	-0.0104842	0.00101277	4.097e-25	-----	1.83271e-22	9	101944336		NA
cg22003537	-0.0095346	0.000921504	4.328e-25	-----	1.93493e-22	14	106363950		NA
cg11835355	-0.00751785	0.00072661	4.342e-25	----+	1.94007e-22	22	36561746	APOL3	TRUE
cg26275598	0.00870741	0.000842229	4.717e-25	+++++	2.10642e-22	8	124167044		NA
cg02385153	0.00630802	0.000610155	4.723e-25	+++++	2.10789e-22	5	404766	AHRR	TRUE
cg27424773	0.00440255	0.000425884	4.771e-25	+++++	2.12809e-22	6	35031223	ANKS1A	NA
cg24843790	-0.00832055	0.000805067	4.882e-25	-----	2.17635e-22	21	44727494		NA
cg11314684	-0.00946386	0.000916548	5.401e-25	-----	2.40634e-22	1	244006288	AKT3	TRUE
cg20682754	0.0121589	0.00117756	5.405e-25	++++-	2.40675e-22	4	177254388		NA
cg23064281	-0.00882149	0.000854475	5.496e-25	-----	2.44587e-22	6	13537911		NA
cg11332168	-0.00586604	0.000568399	5.706e-25	-----	2.53787e-22	9	139011718	C9orf69	NA
cg21811986	-0.00653857	0.000633649	5.788e-25	-----	2.57287e-22	3	5053132		NA
cg19402756	-0.007417	0.000718801	5.809e-25	-----	2.58073e-22	10	11183066	CELF2	NA
cg02366772	0.006939	0.000672599	5.923e-25	+++++	2.62988e-22	7	105662809	FLJ23834	TRUE
cg14544289	-0.0112919	0.00109464	5.987e-25	-----	2.65678e-22	14	78051204	SPTLC2	TRUE
cg13030981	-0.00549017	0.000532247	6.023e-25	-----	2.67123e-22	11	3859306	RHOG	NA
cg16198075	0.00934776	0.000906683	6.361e-25	+++++	2.81953e-22	4	6418840	PPP2R2C	NA
cg05876972	-0.0065385	0.000634294	6.462e-25	----+	2.86267e-22	1	93433853		NA
cg01462343	-0.00837485	0.000812476	6.496e-25	-----	2.87609e-22	6	90847416	BACH2	NA
cg00687674	0.00925635	0.000898116	6.592e-25	+++++	2.91694e-22	15	69373260	MIR548H4	TRUE
cg09996833	0.00641281	0.000622276	6.66e-25	++++-	2.94535e-22	14	23008920		NA
cg16290996	-0.00812188	0.000788427	6.947e-25	----+	3.07053e-22	1	173835989	GAS5	TRUE
cg21201401	0.0131951	0.00128145	7.269e-25	+++++	3.21103e-22	20	62367884	LIME1	TRUE
cg14095048	0.00640813	0.00062234	7.282e-25	+++++	3.21495e-22	22	25342876		TRUE
cg12303084	-0.00542139	0.000526523	7.3e-25	----+	3.22107e-22	20	45985741	ZMYND8	TRUE
cg16545743	0.00821849	0.000798285	7.409e-25	++++-	3.26731e-22	5	131396250	IL3	TRUE
cg21592232	0.013746	0.00133536	7.515e-25	+++++	3.31218e-22	22	23430449	GNAZ	NA
cg26577523	-0.00405072	0.000393996	8.571e-25	-----	3.77547e-22	2	70270826	PCBP1-AS1	NA
cg01016119	-0.0124375	0.00120988	8.678e-25	-----	3.82044e-22	3	56835282	ARHGEF3	TRUE
cg01293296	0.00759905	0.000739801	9.447e-25	+++++	4.15664e-22	3	135790100	PPP2R3A	NA
cg03062284	-0.00546509	0.000532105	9.551e-25	-----	4.20002e-22	2	122994061		NA
cg20157888	0.0113885	0.0011098	1.047e-24	+++++	4.60155e-22	10	98447831	PIK3AP1	NA
cg03760191	-0.00551143	0.000537088	1.048e-24	-----	4.60335e-22	10	22623047		TRUE
cg00378510	-0.0183964	0.00179292	1.061e-24	-----	4.65782e-22	19	2291020	LINGO3	TRUE
cg13098984	0.00628321	0.000612387	1.065e-24	+++++	4.67274e-22	11	12090750		NA
cg22100563	0.00792016	0.000771936	1.066e-24	+++++	4.6745e-22	20	62505188	TPD52L2	TRUE
cg07893565	0.0108246	0.00105603	1.18e-24	+++++	5.17148e-22	4	84218838	HPSE	NA
cg15933451	0.00467972	0.000456561	1.184e-24	+++++	5.18609e-22	2	98329830	ZAP70	TRUE
cg01310332	0.00579538	0.000565573	1.222e-24	+++++	5.34953e-22	12	116799230		NA
cg14565721	-0.0065739	0.000641605	1.233e-24	-----	5.39465e-22	19	38916488	RASGRP4	NA
cg14326739	0.00714192	0.000697062	1.237e-24	+++++	5.40911e-22	17	6985092	CLEC10A	NA
cg19288676	-0.0113676	0.00110979	1.272e-24	-----	5.55903e-22	2	168366363		NA
cg11641006	0.0106702	0.0010419	1.297e-24	+++++	5.66511e-22	2	235213874		TRUE
cg08559712	0.00962758	0.000940447	1.35e-24	+++++	5.8933e-22	20	16030674	MACROD2	TRUE
cg02511321	0.00680599	0.000665264	1.448e-24	+++++	6.31757e-22	5	32098574	PDZD2	NA
cg10439142	-0.00448945	0.000438882	1.466e-24	-----	6.39252e-22	11	82610323	PRCP	NA
cg07915862	0.00798877	0.000780982	1.468e-24	+++++	6.39765e-22	5	131396138	IL3	NA
cg02629070	0.00626982	0.000612955	1.473e-24	++++-	6.41585e-22	6	41394156		TRUE
cg02727835	0.00723016	0.0007069	1.486e-24	+++++	6.46885e-22	11	45940878	PEX16	NA
cg07976851	-0.0107304	0.00104989	1.604e-24	-----	6.97863e-22	10	121417992	BAG3	NA
cg12873476	-0.0131685	0.0012889	1.667e-24	-?---	7.24867e-22	8	142402728		TRUE
cg26781524	0.00815916	0.00079867	1.683e-24	+++++	7.31416e-22	16	81272080	BCMO1	TRUE
cg06566477	0.00847106	0.000829272	1.698e-24	+++++	7.37523e-22	20	61078502		NA
cg14448919	0.00741314	0.000726053	1.785e-24	+++++	7.74879e-22	5	435040	AHRR	TRUE
cg08428972	-0.00616542	0.000603918	1.807e-24	-----	7.83992e-22	19	18133184		NA
cg19569438	-0.0129462	0.00126821	1.822e-24	-----	7.9006e-22	14	106367148		NA
cg18824549	0.00854383	0.000837013	1.835e-24	+++++	7.95254e-22	17	47807591	FAM117A	TRUE
cg16734615	-0.00963826	0.000944486	1.888e-24	-----	8.17768e-22	12	64477193	SRGAP1	NA
cg20552513	0.0041087	0.000402645	1.897e-24	+++++	8.21209e-22	2	112390271		NA
cg07126798	0.0149266	0.00146298	1.925e-24	+++++	8.32867e-22	15	38859122		NA
cg15132169	-0.00930546	0.000912088	1.935e-24	-----	8.36728e-22	6	149805995	ZC3H12D	TRUE
cg11605394	0.00530493	0.000520221	2.035e-24	+++++	8.79482e-22	9	136592426	SARDH	NA
cg05866684	0.00883369	0.000866298	2.044e-24	+++++	8.82881e-22	1	220080664	RNU5F-1	NA
cg10130628	0.00995361	0.000976611	2.153e-24	+++++	9.29446e-22	6	30958445		NA
cg20685334	0.00923195	0.000905824	2.158e-24	+++++	9.31088e-22	4	169718578	PALLD	NA
cg16786458	0.0147886	0.00145113	2.172e-24	+++++	9.3661e-22	5	149108820	PPARGC1B	TRUE
cg11701312	-0.00617221	0.00060565	2.174e-24	-----	9.36953e-22	19	58897497	RPS5	TRUE
cg13488013	-0.00548385	0.000538169	2.202e-24	-----	9.48495e-22	17	47592680		TRUE
cg06748804	-0.0117677	0.0011556	2.357e-24	-----	1.0147e-21	7	107515453		NA
cg11827925	0.00508315	0.000499231	2.387e-24	+++++	1.02648e-21	7	30951498	AQP1	TRUE
cg12716379	-0.00805734	0.000791334	2.387e-24	-----	1.02648e-21	6	158388427		NA
cg07481398	-0.011	0.00108038	2.396e-24	-----	1.02978e-21	6	149806652	ZC3H12D	NA
cg05445320	-0.00585127	0.00057475	2.422e-24	-----	1.04038e-21	20	45985736	ZMYND8	NA
cg19080522	-0.0117833	0.00115755	2.45e-24	-----	1.05183e-21	7	110737346	LRRN3	NA
cg05923226	-0.00872219	0.000856882	2.461e-24	-----	1.05597e-21	19	15121516	CCDC105	TRUE
cg25356505	0.00572449	0.000562441	2.488e-24	+++++	1.06696e-21	2	2707150		NA
cg03485667	-0.00781192	0.000767698	2.543e-24	-----	1.08995e-21	16	75143200	ZNRF1	TRUE
cg02382000	-0.00416933	0.00040987	2.635e-24	-----	1.12876e-21	7	26697827		NA
cg12166476	0.00989589	0.000972838	2.639e-24	+++++	1.12985e-21	13	76334866	LMO7	TRUE
cg24851859	-0.00907513	0.000892274	2.677e-24	-----	1.14549e-21	5	27532684		TRUE
cg09684262	0.00800045	0.000786656	2.693e-24	+++++	1.1517e-21	3	156391685	TIPARP	NA
cg19494306	0.0113314	0.00111431	2.728e-24	+++++	1.16603e-21	12	53028192		NA
cg10842385	-0.0119838	0.00117856	2.75e-24	-----	1.17479e-21	4	79555212		NA
cg05288977	0.00782612	0.000769796	2.798e-24	+++++	1.19464e-21	1	51760665	TTC39A	NA
cg25097419	-0.0163637	0.00160972	2.824e-24	-----	1.20508e-21	5	79487997	SERINC5	NA
cg04289664	0.00413658	0.000406984	2.871e-24	++++?	1.22446e-21	3	48502606	ATRIP	NA
cg10727148	0.00732534	0.000720731	2.878e-24	+++++	1.22678e-21	2	216971346		NA
cg05917876	-0.00866409	0.000852521	2.903e-24	-----	1.23676e-21	20	30844648		NA
cg10807309	0.00969663	0.000954255	2.946e-24	+?++?	1.25439e-21	6	31761062	VARS	TRUE
cg19832381	-0.00881708	0.000867781	2.976e-24	-----	1.26647e-21	6	27776524	HIST1H2BL	NA
cg25694025	-0.00946966	0.000932332	3.086e-24	-----	1.31257e-21	3	100560964	ABI3BP	NA
cg26064307	-0.00377452	0.000371681	3.14e-24	----+	1.3348e-21	5	167564572	TENM2	NA
cg23829395	-0.00893104	0.000879559	3.18e-24	----+	1.35107e-21	12	46796953		TRUE
cg23362622	-0.00770071	0.000758498	3.227e-24	-----	1.37029e-21	7	107027654	COG5	NA
cg26409336	0.0078494	0.000773149	3.23e-24	++++?	1.37082e-21	7	81515913		NA
cg00893603	-0.0150378	0.00148141	3.28e-24	-----	1.39128e-21	13	26587011	ATP8A2	TRUE
cg14656043	-0.00691767	0.000681697	3.392e-24	-----	1.438e-21	10	35419996	CREM	TRUE
cg14074174	-0.00592305	0.000583776	3.449e-24	-----	1.46137e-21	19	7986206	SNAPC2	TRUE
cg17560136	-0.00883124	0.000870605	3.531e-24	-----	1.4953e-21	8	21915510	EPB49	TRUE
cg26979423	0.0116313	0.00114665	3.534e-24	+++++	1.49576e-21	1	246038364	SMYD3	NA
cg09857324	0.00582709	0.000574459	3.538e-24	+++++	1.49664e-21	16	1545151	TELO2	TRUE
cg10801607	0.00549002	0.000541428	3.675e-24	+++++	1.55374e-21	2	44518930	SLC3A1	TRUE
cg26072390	-0.00551021	0.000543489	3.724e-24	-----	1.57361e-21	2	231789895	GPR55	NA
cg06271237	0.00665852	0.000656759	3.73e-24	+++++	1.57529e-21	6	144263369	PLAGL1	TRUE
cg02257517	0.0075658	0.000746255	3.733e-24	+++++	1.5757e-21	9	136340262	SLC2A6	TRUE
cg03188000	0.00932727	0.000920081	3.768e-24	+++++	1.58961e-21	12	68634913		TRUE
cg11730958	-0.00634077	0.00062551	3.788e-24	-----	1.59718e-21	5	118806244	HSD17B4	NA
cg18096987	-0.00574456	0.000566834	3.885e-24	-----	1.63719e-21	3	11623873	VGLL4	TRUE
cg10321204	0.0111254	0.00109804	3.982e-24	+++++	1.67716e-21	14	106397847	KIAA0125	NA
cg02767093	-0.00447215	0.000441646	4.231e-24	-----	1.78107e-21	13	99130655	STK24	TRUE
cg00238508	0.0124591	0.00123043	4.244e-24	+++++	1.78558e-21	3	71907737		NA
cg11732178	0.00788615	0.000778966	4.329e-24	+++++	1.82036e-21	6	33460084		NA
cg01127300	-0.0114538	0.00113139	4.339e-24	-----	1.82358e-21	22	38614796		TRUE
cg25095518	0.00721317	0.00071254	4.36e-24	+++++	1.83142e-21	2	98329337	ZAP70	TRUE
cg04508114	0.00771641	0.000762373	4.433e-24	+++++	1.86108e-21	10	116444414	ABLIM1	TRUE
cg25549791	-0.0057976	0.000572845	4.472e-24	-----	1.87644e-21	1	24126230	GALE	TRUE
cg06034194	-0.0126347	0.00124842	4.479e-24	----+	1.87836e-21	9	12814626	LURAP1L-AS1	NA
cg09422787	-0.00445339	0.000440061	4.507e-24	-----	1.88909e-21	14	74207856	ELMSAN1	NA
cg24709000	0.00661574	0.000653788	4.546e-24	+++++	1.90441e-21	8	142127219		NA
cg04753874	0.0144031	0.00142378	4.686e-24	+++++	1.962e-21	12	122442856		NA
cg12999267	0.0138865	0.00137292	4.76e-24	+++++	1.99191e-21	12	94376970		TRUE
cg18804920	0.010251	0.00101407	5.053e-24	+++++	2.11339e-21	7	146572638	CNTNAP2	TRUE
cg19965693	-0.00925254	0.000915396	5.107e-24	-----	2.13482e-21	2	163175743	IFIH1	NA
cg14387856	0.00461457	0.000456729	5.33e-24	-++++	2.22685e-21	16	57712105	ADGRG3	NA
cg20563269	-0.0105462	0.00104383	5.336e-24	-----	2.22816e-21	2	129104576		TRUE
cg12951110	0.00951192	0.000941514	5.369e-24	++++-	2.24074e-21	8	81065540	TPD52	NA
cg11978634	0.00949568	0.000939984	5.415e-24	+++++	2.25872e-21	13	43971194	ENOX1	TRUE
cg24200825	0.0111725	0.00110611	5.485e-24	++++-	2.2867e-21	1	46235092		NA
cg06000943	-0.00904904	0.000895891	5.49e-24	-----	2.28755e-21	1	110632445	LINC01397	NA
cg02803228	0.0172891	0.00171215	5.644e-24	++++-	2.35046e-21	18	42777673		NA
cg02343439	0.00740686	0.000733744	5.836e-24	+++++	2.42912e-21	2	234216344	SAG	NA
cg08606254	0.00281722	0.000279149	5.982e-24	+++?+	2.48856e-21	5	323969	AHRR	TRUE
cg11719157	0.00919436	0.000911105	6.028e-24	++++-	2.50636e-21	17	1466715	PITPNA	TRUE
cg20233834	-0.0115658	0.00114629	6.129e-24	-?---	2.54699e-21	7	50189155	C7orf72	NA
cg07166409	-0.00208446	0.000206599	6.155e-24	-----	2.55643e-21	2	97534057	SEMA4C	TRUE
cg17762554	0.0111286	0.00110326	6.308e-24	++++-	2.61858e-21	2	112435953		TRUE
cg18864535	0.00907622	0.00090019	6.598e-24	+++++	2.73751e-21	14	105369758		NA
cg23896514	0.00559391	0.000554869	6.671e-24	+++++	2.76632e-21	7	150103902	LOC728743	TRUE
cg26686403	-0.00162409	0.00016113	6.815e-24	-----	2.82453e-21	14	91710747	GPR68	NA
cg06762457	-0.00993511	0.000985721	6.839e-24	-----	2.83297e-21	6	149806635	ZC3H12D	TRUE
cg03372852	0.00583345	0.000578789	6.862e-24	+++++	2.84098e-21	19	55219964	LILRP2	TRUE
cg10282904	-0.00637492	0.000632646	7.011e-24	-----	2.90113e-21	1	15482001	TMEM51	NA
cg06047127	0.0147702	0.00146618	7.199e-24	+++++	2.97734e-21	7	110163024		NA
cg01491926	-0.00699828	0.00069473	7.244e-24	----+	2.99436e-21	14	62506700	SYT16	NA
cg18932116	-0.00841628	0.00083555	7.291e-24	----+	3.01219e-21	19	15121527	CCDC105	NA
cg22121323	-0.00987349	0.000980245	7.312e-24	-----	3.01926e-21	21	47480909		NA
cg15381258	-0.00614089	0.000610083	7.835e-24	-----	3.2335e-21	8	93527004		NA
cg26821089	0.00285421	0.000283587	7.915e-24	+++++	3.26479e-21	2	2710333		NA
cg25537245	-0.00299687	0.000297789	7.99e-24	-----	3.29398e-21	17	56413890		TRUE
cg06997537	0.00628647	0.00062467	7.996e-24	+++++	3.29471e-21	3	45928018	CCR9	NA
cg12925850	0.00768386	0.000763727	8.215e-24	+++++	3.38315e-21	6	33480365		NA
cg20163056	0.00861374	0.000856447	8.511e-24	+++++	3.5032e-21	19	5005982	KDM4B	NA
cg01959652	0.00824818	0.000820153	8.567e-24	+++++	3.52439e-21	18	4017666	DLGAP1	NA
cg21404980	0.00569521	0.000566532	8.933e-24	+++++	3.67302e-21	8	144599027	ZC3H3	TRUE
cg20663495	0.00554817	0.000552119	9.293e-24	+++++	3.81902e-21	17	80943851	B3GNTL1	TRUE
cg08284097	0.0104606	0.00104142	9.708e-24	+++++	3.98746e-21	12	32178932		NA
cg16034426	0.00660914	0.000658117	9.914e-24	+++++	4.06993e-21	2	44518865	SLC3A1	NA
cg12894984	0.00653658	0.000651001	1.008e-23	+++++	4.13589e-21	17	37823631	PNMT	TRUE
cg20124610	-0.00760353	0.000757304	1.014e-23	-----	4.15832e-21	13	111357885	CARS2	TRUE
cg05449373	-0.00444027	0.000442263	1.018e-23	-----	4.17252e-21	11	118095405	AMICA1	NA
cg09796170	-0.0109997	0.00109572	1.03e-23	-----	4.21949e-21	1	156548174	TTC24	TRUE
cg09449447	0.00935527	0.000932045	1.044e-23	+++++	4.27459e-21	21	37891373	CLDN14	NA
cg10580816	-0.00669273	0.000666908	1.065e-23	-----	4.35828e-21	4	170170819	SH3RF1	NA
cg09768110	0.00485424	0.000483715	1.066e-23	+++++	4.36008e-21	11	36397554	PRR5L	NA
cg19614811	-0.0102358	0.00102052	1.126e-23	?----	4.60307e-21	3	98250723	GPR15	TRUE
cg05196218	0.0137267	0.00136862	1.13e-23	++++?	4.617e-21	3	16509809	RFTN1	NA
cg00656366	-0.00533104	0.000531764	1.181e-23	-----	4.82284e-21	2	129307609		NA
cg26132737	-0.0112751	0.0011248	1.194e-23	-----	4.87337e-21	2	198029141	ANKRD44	TRUE
cg25323554	-0.0102997	0.00102753	1.198e-23	-?--+	4.88714e-21	17	27135257	C17orf63	TRUE
cg15548246	0.00550897	0.000549592	1.199e-23	+++++	4.88865e-21	6	13121401	PHACTR1	NA
cg27430293	0.010603	0.00105783	1.204e-23	+++++	4.90647e-21	16	89069935		TRUE
cg03924136	0.012369	0.00123414	1.215e-23	+++++	4.94871e-21	20	62367108	LIME1	NA
cg04042861	-0.011743	0.00117213	1.264e-23	-----	5.14559e-21	2	231989824	HTR2B	TRUE
cg19431495	-0.00630061	0.000628915	1.267e-23	-----	5.15511e-21	5	454456	EXOC3	TRUE
cg05570491	0.0169385	0.00169157	1.331e-23	+++++	5.41268e-21	1	42384437	HIVEP3	NA
cg10895511	-0.00478082	0.000477446	1.332e-23	-----	5.41392e-21	2	158277352	CYTIP	NA
cg24252430	0.0100752	0.00100623	1.339e-23	++++-	5.43953e-21	6	14229086		NA
cg21684640	0.00597464	0.000596792	1.36e-23	+++++	5.52195e-21	7	33843957		NA
cg10059056	0.00489459	0.000488915	1.362e-23	+++++	5.52719e-21	11	46355283	DGKZ	TRUE
cg14435720	-0.00337583	0.000337298	1.399e-23	-----	5.67438e-21	9	139565087	EGFL7	TRUE
cg01873977	-0.0103325	0.0010333	1.532e-23	-----	6.2106e-21	8	125699897	MTSS1	TRUE
cg24851513	0.00417336	0.000417446	1.565e-23	+++++	6.34108e-21	3	52099522	C3orf74	TRUE
cg07958818	-0.00742076	0.000742283	1.568e-23	----+	6.34993e-21	1	19767194	CAPZB	NA
cg23626733	-0.0083623	0.000836477	1.57e-23	----+	6.35472e-21	1	2345398	PEX10	TRUE
cg27662789	0.0152977	0.00153058	1.608e-23	?++++	6.50515e-21	12	43666281		TRUE
cg07654579	-0.00749153	0.000749642	1.628e-23	-----	6.58263e-21	11	3859633	RHOG	NA
cg06568490	0.00822685	0.000823364	1.656e-23	+++++	6.69237e-21	3	13525965	HDAC11	TRUE
cg10965265	0.0118499	0.00118649	1.731e-23	+++++	6.99184e-21	7	128306480		NA
cg00073460	-0.0109909	0.00110066	1.76e-23	-----	7.10529e-21	6	149806502	ZC3H12D	TRUE
cg21586223	-0.00639416	0.000640334	1.761e-23	-----	7.10564e-21	13	49227121		TRUE
cg12751127	0.0229031	0.00229403	1.794e-23	+++++	7.23504e-21	8	42073005		NA
cg19377250	0.00699799	0.000700961	1.801e-23	+++++	7.25951e-21	7	100463206	SLC12A9	TRUE
cg13504554	0.00697233	0.000698446	1.816e-23	+++++	7.31619e-21	6	40508561	LRFN2	NA
cg15490177	0.0143868	0.00144159	1.868e-23	+++++	7.52179e-21	4	151540382	LRBA	NA
cg11854772	0.0059814	0.00059942	1.89e-23	+++++	7.60644e-21	19	48555019	PLA2G4C	NA
cg07330742	-0.00583625	0.00058494	1.912e-23	----+	7.68703e-21	10	80889044	ZMIZ1	NA
cg21240131	0.0161276	0.0016164	1.912e-23	+++++	7.68703e-21	18	43715467		NA
cg21916461	-0.00420156	0.000421204	1.958e-23	-----	7.86791e-21	11	68148079	LRP5	TRUE
cg02476630	-0.0105685	0.00105949	1.961e-23	-----	7.87589e-21	6	15444470	JARID2	NA
cg01856529	-0.00675548	0.000677333	1.988e-23	-----	7.98022e-21	12	54653091	CBX5	TRUE
cg27372988	0.010913	0.00109444	2.035e-23	+++++	8.16467e-21	3	173909493	NLGN1	NA
cg14173968	0.00963178	0.000966174	2.083e-23	+++++	8.35295e-21	6	39740405		TRUE
cg01094182	0.0104732	0.00105074	2.115e-23	+++++	8.4769e-21	1	175256713		NA
cg04638655	0.0058295	0.000584874	2.123e-23	+?++?	8.50459e-21	14	101529855	MIR541	TRUE
cg12569593	-0.00576052	0.000578259	2.239e-23	----+	8.96466e-21	11	126413716	KIRREL3	NA
cg18369034	-0.00981063	0.000984851	2.246e-23	-----	8.98806e-21	14	52733216	PTGDR	TRUE
cg01907945	0.0111175	0.00111649	2.337e-23	+++++	9.34742e-21	3	150726740	CLRN1-AS1	NA
cg23842572	0.00663335	0.00066636	2.408e-23	+++++	9.62646e-21	17	17030253	MPRIP	TRUE
cg03977382	-0.0139016	0.0013974	2.568e-23	-----	1.02608e-20	11	99564911	CNTN5	NA
cg07803582	-0.0088947	0.000894135	2.577e-23	----+	1.02915e-20	13	91795038	LINC00379	NA
cg22432387	0.013899	0.00139755	2.644e-23	-++++	1.05537e-20	2	20834365	HS1BP3	NA
cg18978303	0.00570816	0.000573968	2.65e-23	+++++	1.05722e-20	5	133772314		NA
cg12194346	0.00809446	0.00081401	2.681e-23	+++++	1.06904e-20	20	23438392		NA
cg04970434	0.00898541	0.00090405	2.815e-23	+++++	1.12189e-20	17	4838096	GP1BA	TRUE
cg18963236	-0.00978838	0.000984887	2.828e-23	-----	1.1265e-20	2	220325833	SPEG	NA
cg09098393	-0.00988931	0.000995109	2.847e-23	-----	1.13349e-20	8	55423202		NA
cg13351598	0.0103322	0.00103971	2.857e-23	+++++	1.13689e-20	15	39233649		NA
cg15434733	-0.00682783	0.000687147	2.888e-23	-----	1.14864e-20	22	31683813	PIK3IP1	NA
cg01519765	0.00689575	0.000694523	3.121e-23	+++++	1.24067e-20	3	185828120	ETV5	TRUE
cg11105358	0.00481491	0.000485047	3.187e-23	+++++	1.26626e-20	5	176758052		TRUE
cg01002722	0.00538043	0.000542364	3.397e-23	-++++	1.34901e-20	7	5608879		TRUE
cg19470964	-0.00201677	0.000203404	3.58e-23	-----	1.42096e-20	15	91203934	LINC01585	NA
cg01013627	-0.00487203	0.000491381	3.583e-23	----+	1.42142e-20	11	3875585	STIM1	NA
cg03662644	-0.00420546	0.000424196	3.62e-23	-----	1.43537e-20	22	37962746	CDC42EP1	NA
cg26769493	-0.00859218	0.000866822	3.682e-23	----+	1.45921e-20	12	49527075		NA
cg08823864	-0.00874421	0.000882292	3.737e-23	-----	1.48026e-20	11	58344529	LPXN	NA
cg23762517	0.0256305	0.00258719	3.893e-23	+++++	1.54126e-20	1	42384310	HIVEP3	TRUE
cg02759869	-0.00607426	0.000613249	3.958e-23	-----	1.5662e-20	3	52738906	GLT8D1	NA
cg17479843	-0.00339072	0.000342389	4.035e-23	-----	1.59586e-20	2	231818776		NA
cg08025679	-0.00825163	0.000833286	4.059e-23	-----	1.60454e-20	19	30157311	PLEKHF1	NA
cg10058851	-0.00591304	0.000597212	4.118e-23	-----	1.62703e-20	2	233924393	INPP5D	NA
cg01966866	0.00836097	0.000844671	4.226e-23	+++++	1.66886e-20	7	30959824	AQP1	NA
cg16477213	-0.00733582	0.000741166	4.261e-23	-----	1.68182e-20	8	142402816		NA
cg01649837	-0.010856	0.00109687	4.277e-23	-----	1.68728e-20	19	16830643	NWD1	NA
cg20294744	-0.00912455	0.000922095	4.356e-23	-----	1.71758e-20	13	48978285	RB1	NA
cg13753585	-0.0131926	0.00133383	4.567e-23	-----	1.79987e-20	12	54677175	HNRNPA1P10	NA
cg13543915	-0.00650991	0.000658235	4.603e-23	-----	1.81313e-20	9	134293793		TRUE
cg04701628	0.00363419	0.000367474	4.616e-23	-+++-	1.81734e-20	16	31492263		TRUE
cg11855179	0.00401249	0.000405786	4.685e-23	+++++	1.84357e-20	12	105155098	CHST11	NA
cg17953136	0.00767443	0.000776255	4.765e-23	+++++	1.8741e-20	2	20232577	LAPTM4A	TRUE
cg11215901	0.0151617	0.001534	4.896e-23	++++-	1.92465e-20	4	159526872	RXFP1	NA
cg23637652	-0.0122969	0.00124416	4.9e-23	-----	1.92525e-20	5	66517352		NA
cg15379400	-0.00642943	0.000650535	4.918e-23	-----	1.93135e-20	17	38655492	TNS4	TRUE
cg25006149	0.00659019	0.000666831	4.941e-23	+++++	1.9394e-20	1	243671885	AKT3	NA
cg02017285	-0.00564638	0.000571391	4.992e-23	-----	1.95843e-20	1	234760156		NA
cg06121808	-0.0112478	0.00113831	5.024e-23	-----	1.97e-20	2	113404678	SLC20A1	TRUE
cg06356163	-0.0085379	0.000864179	5.094e-23	----+	1.99644e-20	16	24998670	ARHGAP17	NA
cg17260354	0.00684825	0.00069326	5.168e-23	+++++	2.02442e-20	17	74002064	CDK3	NA
cg00854187	0.0096482	0.000976781	5.209e-23	+++++	2.03945e-20	13	28040639		NA
cg26988138	0.021329	0.00216015	5.404e-23	++++-	2.11474e-20	19	2639424	GNG7	TRUE
cg13582060	-0.0169654	0.00171826	5.417e-23	-----	2.11876e-20	9	127040032	NEK6	TRUE
cg23548616	0.00633427	0.000641674	5.534e-23	+++++	2.16344e-20	7	147829930	CNTNAP2	NA
cg05569357	-0.00521517	0.000528367	5.597e-23	-----	2.18697e-20	20	46097339		NA
cg01481251	-0.00587989	0.000595817	5.695e-23	-----	2.22414e-20	11	32912719		TRUE
cg05429117	0.00757531	0.00076785	5.867e-23	+++++	2.29017e-20	10	83630419		TRUE
cg14579902	0.00691859	0.00070136	5.931e-23	+++++	2.31399e-20	2	139587044		NA
cg27252776	-0.00973132	0.000986609	5.998e-23	-----	2.33896e-20	3	124564252	ITGB5	TRUE
cg04119529	0.00515788	0.000522948	6.018e-23	+++++	2.34558e-20	16	2094667	NTHL1	TRUE
cg07326313	-0.0117293	0.00118955	6.19e-23	-----	2.41141e-20	15	51091050		NA
[truncated: 63,860 more rows]

## Sheet: S2.Quit
Table S2. 4,025 FDR Significant CpGs in Recent Quitting Meta-analysis
MarkerName	Effect	StdErr	P.value	Direction	fdr	CHR	MAPINFO	Illu.Zhou.Ty.Which	Illu.Zhou.Ty.1Gene	Methyl450_Loci
cg21566642	-0.080364	0.0034909	2.87e-117	----	2.21441e-111	2	233284661	Zhou	ECEL1P1	TRUE
cg05575921	-0.0995876	0.00463419	1.94e-102	----	7.48424e-97	5	373378	Illumina	AHRR	TRUE
cg01940273	-0.0584128	0.00287254	6.32e-92	----	1.62544e-86	2	233284934	Zhou	ECEL1P1	TRUE
cg06644428	-0.0247489	0.00141982	4.796e-68	----	9.25114e-63	2	233284112	Zhou	ECEL1P1	TRUE
cg17739917	-0.0492787	0.00285576	1.01e-66	----	1.55857e-61	17	38477572	Illumina	RARA	NA
cg21161138	-0.0316023	0.00205592	2.549e-53	----	3.27789e-48	5	399360	Illumina	AHRR	TRUE
cg03329539	-0.0277745	0.00182668	3.282e-52	----	3.61757e-47	2	233283329	Zhou	ECEL1P1	TRUE
cg18110140	-0.0372228	0.00246359	1.409e-51	----	1.35893e-46	15	75350380	Zhou	PPCDC	NA
cg03636183	-0.0494526	0.00330652	1.421e-50	----	1.21822e-45	19	17000585	Illumina	F2RL3	TRUE
cg21911711	-0.0294648	0.00198994	1.323e-49	----	1.02079e-44	19	16998668	Illumina	F2RL3	NA
cg14753356	-0.0286256	0.0019359	1.784e-49	----	1.25135e-44	6	30720108	TyHomer	IER3	TRUE
cg00475490	-0.0224287	0.00155206	2.474e-47	----	1.59072e-42	11	86517110	Illumina	PRSS23	NA
cg02738868	-0.0102508	0.000717767	2.852e-46	----	1.69271e-41	14	74221164	Illumina	ELMSAN1	NA
cg25189904	-0.0428796	0.00311112	3.24e-43	----	1.78564e-38	1	68299493	Illumina	GNG12	TRUE
cg19885130	-0.0386297	0.00288776	8.238e-41	----	4.23747e-36	11	68146832	Illumina	LRP5	NA
cg09338374	0.0215238	0.00167088	5.702e-38	++++	2.74969e-33	22	39888390	TyHomer	MGAT3	NA
cg23576855	-0.0968319	0.00763989	8.185e-37	----	3.71489e-32	5	373299	Illumina	AHRR	TRUE
cg25949550	-0.00974784	0.000788488	4.159e-35	----	1.78276e-30	7	145814306	Illumina	CNTNAP2	TRUE
cg07339236	-0.0110383	0.000920486	3.922e-33	----	1.59268e-28	20	50312490	Illumina	ATP9A	TRUE
cg19572487	-0.0266764	0.00224119	1.145e-32	----	4.41724e-28	17	38476024	Illumina	RARA	TRUE
cg01692968	-0.0287831	0.00246556	1.729e-31	----	6.3526e-27	9	108005349	TyHomer	SLC44A1	TRUE
cg00045592	-0.0260646	0.00223484	1.973e-31	----	6.91959e-27	1	160714299	Illumina	SLAMF7	NA
cg21322436	-0.0160612	0.00138663	5.031e-31	----	1.68773e-26	7	145812842	Illumina	CNTNAP2	TRUE
cg14391737	-0.0397233	0.0035024	8.15e-30	----	2.62013e-25	11	86513429	Illumina	PRSS23	NA
cg05086879	-0.0190913	0.00170579	4.459e-29	----	1.37617e-24	22	39861490	Illumina	MGAT3	NA
cg17619755	0.0282426	0.002545	1.293e-28	++++	3.83708e-24	6	31760629	Illumina	VARS	TRUE
cg07812250	-0.0286711	0.0026329	1.293e-27	----	3.69497e-23	16	15601462	Illumina	C16orf45	NA
cg27537125	-0.00933164	0.000866952	5.106e-27	----	1.40701e-22	1	25349681	Zhou	MIR4425	TRUE
cg27215690	-0.0164242	0.00152754	5.797e-27	----	1.54234e-22	1	25344157	TyHomer	MIR4425	NA
cg24797066	-0.0124431	0.00118412	7.905e-26	----	2.03309e-21	20	48407084	TyHomer	SLC9A8	NA
cg04368724	0.0154015	0.00147039	1.132e-25	++++	2.81748e-21	6	31760593	Illumina	VARS	TRUE
cg07986378	-0.0214275	0.00205399	1.769e-25	----	4.22026e-21	12	11898284	Illumina	ETV6	TRUE
cg14624207	-0.0137428	0.00131759	1.805e-25	----	4.22026e-21	11	68142198	Illumina	LRP5	TRUE
cg25648203	-0.0177786	0.0017162	3.798e-25	----	8.6189e-21	5	395444	Illumina	AHRR	TRUE
cg25001882	-0.0128743	0.00125094	7.684e-25	----	1.69393e-20	14	78619077	TyHomer	NRXN3	NA
cg17738628	-0.0131399	0.0012787	9.039e-25	----	1.93729e-20	15	67155520	Zhou	RP11-622C24.2	NA
cg07251887	-0.0161086	0.00158219	2.405e-24	----	5.01521e-20	17	73641809	Illumina	LOC100130933	TRUE
cg06421013	-0.0242169	0.00239055	4.056e-24	----	8.23551e-20	20	19194143	Illumina	SLC24A3	NA
cg04885881	-0.0229256	0.00227337	6.477e-24	----	1.2814e-19	1	11123118	TyHomer	SRM	TRUE
cg11207515	0.0301121	0.00299513	8.85e-24	++++	1.7071e-19	7	146904205	Illumina	CNTNAP2	TRUE
cg22551157	-0.0182888	0.00182911	1.543e-23	----	2.90374e-19	12	66342368	Illumina	HMGA2	NA
cg07943658	0.0170415	0.00170961	2.102e-23	++++	3.86153e-19	5	352001	Illumina	AHRR	NA
cg11660018	-0.0191624	0.00193255	3.56e-23	----	6.38789e-19	11	86510915	Illumina	PRSS23	TRUE
cg09935388	-0.0448335	0.00452532	3.872e-23	----	6.78982e-19	1	92947588	Illumina	GFI1	TRUE
cg04018738	0.0205725	0.00208833	6.774e-23	++++	1.16147e-18	6	31760616	Illumina	VARS	TRUE
cg03450842	-0.0143017	0.00145475	8.278e-23	----	1.38849e-18	10	80834947	Illumina	ZMIZ1	TRUE
cg11902777	-0.00677616	0.000690511	9.872e-23	----	1.62063e-18	5	368843	Illumina	AHRR	TRUE
cg25197654	-0.0122902	0.00125816	1.538e-22	----	2.47224e-18	8	21914006	Illumina	DMTN	NA
cg01208318	-0.0287249	0.00298864	7.16e-22	----	1.12744e-17	14	106329652	Zhou	IGHG1	TRUE
cg25429619	0.0208209	0.00217306	9.579e-22	++++	1.47818e-17	1	174846521	Illumina	RABGAP1L	NA
cg12803068	0.0483016	0.00506206	1.403e-21	++++	2.12258e-17	7	45002919	Illumina	MYO1G	TRUE
cg11554391	-0.00949088	0.00100016	2.325e-21	----	3.44981e-17	5	321320	Illumina	AHRR	TRUE
cg23025288	-0.0141115	0.00149847	4.628e-21	----	6.73742e-17	2	129278724	TyHomer	HS6ST1	NA
cg01901332	-0.0223306	0.00237948	6.313e-21	----	9.02024e-17	11	75031054	Illumina	ARRB1	TRUE
cg26703534	-0.0170347	0.00181759	7.109e-21	----	9.97291e-17	5	377358	Illumina	AHRR	TRUE
cg07178945	0.016121	0.00173063	1.218e-20	++++	1.67817e-16	12	4488800	Illumina	FGF23	TRUE
cg26361535	-0.0220484	0.00238062	2.014e-20	----	2.72622e-16	8	144576604	Illumina	ZC3H3	TRUE
cg01899089	-0.0145329	0.00157938	3.524e-20	----	4.62681e-16	5	369969	Illumina	AHRR	TRUE
cg03707168	-0.0123118	0.00133806	3.538e-20	----	4.62681e-16	19	49379127	Illumina	PPP1R15A	TRUE
cg22440155	0.0172521	0.00187661	3.812e-20	++++	4.90205e-16	19	2664262	Illumina	GNG7	NA
cg19859270	-0.00309098	0.000336319	3.906e-20	----	4.94058e-16	3	98251294	Illumina	GPR15	TRUE
cg23432008	0.0269882	0.00294122	4.48e-20	++++	5.57522e-16	15	90346094	Illumina	ANPEP	NA
cg13184736	-0.0294991	0.00321589	4.603e-20	----	5.63737e-16	1	68299409	Illumina	GNG12	TRUE
cg09945032	-0.0143677	0.00157104	5.944e-20	----	7.16597e-16	3	38871019	TyHomer	SCN10A	NA
cg22585799	-0.0215339	0.00235837	6.796e-20	----	8.06707e-16	10	121543364	Illumina	INPP5F	NA
cg05533761	-0.0257347	0.00284659	1.559e-19	----	1.82254e-15	11	86437953	Zhou	CTD-2005H7.2	NA
cg08709672	-0.0140892	0.00156782	2.553e-19	----	2.94003e-15	1	206224334	Illumina	AVPR1B	TRUE
cg00202479	0.0106263	0.00118904	4.003e-19	++++	4.54206e-15	6	31760383	Illumina	VARS	TRUE
cg10258214	-0.0223733	0.00251618	6.014e-19	----	6.72497e-15	14	106330534	Zhou	IGHG1	NA
cg24771152	0.00662027	0.000744739	6.145e-19	++++	6.77329e-15	6	31760608	Illumina	VARS	TRUE
cg10041129	-0.00930481	0.0010492	7.418e-19	----	8.06129e-15	11	117685550	Zhou	DSCAML1	NA
cg11931220	-0.0148078	0.00167358	8.909e-19	----	9.54712e-15	12	49276387	TyHomer	RND1	NA
cg12075928	-0.0211926	0.00240494	1.228e-18	----	1.29793e-14	8	141801307	Illumina	PTK2	TRUE
cg14051805	-0.00855543	0.000973956	1.575e-18	----	1.63573e-14	15	39917220	Illumina	FSIP1	NA
cg14466441	-0.0104116	0.00118541	1.59e-18	----	1.63573e-14	6	11392193	TyHomer	NEDD9	NA
cg21026639	-0.0157191	0.00179512	2.012e-18	----	2.04263e-14	12	54656343	Illumina	CBX5	NA
cg00731338	0.0287671	0.00329493	2.531e-18	++++	2.53616e-14	5	346963	Illumina	AHRR	NA
cg04507642	0.0125358	0.00143942	3.068e-18	++++	3.03485e-14	12	51813664	Illumina	SLC4A8	NA
cg23916896	-0.021944	0.00252227	3.316e-18	----	3.23864e-14	5	368804	Illumina	AHRR	TRUE
cg27271698	-0.0239382	0.00276181	4.413e-18	----	4.25618e-14	14	106330538	Zhou	IGHG1	NA
cg01970407	0.00987885	0.00114601	6.685e-18	++++	6.36784e-14	5	323320	Illumina	AHRR	TRUE
cg18268027	-0.011652	0.00135987	1.049e-17	----	9.87046e-14	3	4818913	Illumina	ITPR1	NA
cg04414766	0.040188	0.0046976	1.179e-17	++++	1.096e-13	3	22412963	Zhou	ZNF385D	NA
cg09932507	0.0178209	0.00208353	1.197e-17	++++	1.09949e-13	17	47643410	Illumina	LOC100288866	NA
cg27241845	-0.0196182	0.00229453	1.231e-17	----	1.11742e-13	2	233250370	TyHomer	ECEL1P2	TRUE
cg09834951	-0.0122439	0.0014362	1.526e-17	----	1.36909e-13	19	1265877	Zhou	CIRBP	NA
cg20174472	-0.00535241	0.000628308	1.613e-17	----	1.41513e-13	20	61283288	Illumina	SLCO4A1	NA
cg23079012	-0.00465176	0.000546067	1.614e-17	----	1.41513e-13	2	8343710	Zhou	LINC00298	TRUE
cg10765427	-0.011354	0.0013338	1.703e-17	----	1.47639e-13	19	17005225	Illumina	CPAMD8	NA
cg05284742	-0.0100932	0.00118593	1.727e-17	----	1.48056e-13	14	93552128	Illumina	ITPK1	TRUE
cg23771366	-0.0153881	0.00181198	2.024e-17	----	1.71611e-13	11	86510998	Illumina	PRSS23	TRUE
cg06563667	-0.0115024	0.00135622	2.229e-17	----	1.86938e-13	1	58016025	Illumina	DAB1	NA
cg25433915	0.0204228	0.00241039	2.396e-17	++++	1.98783e-13	11	94822086	Illumina	ENDOD1	NA
cg25964299	0.00829618	0.000980033	2.557e-17	++++	2.09884e-13	1	15508314	Illumina	TMEM51	NA
cg13039251	0.0226275	0.00267347	2.59e-17	++++	2.10355e-13	5	32018601	Illumina	PDZD2	TRUE
cg16207944	-0.0171958	0.00203377	2.787e-17	+---	2.23997e-13	14	106331592	Zhou	IGHG1	NA
cg14580211	-0.0174449	0.00207114	3.675e-17	----	2.92322e-13	5	150161299	Illumina	C5orf62	TRUE
cg15342087	-0.00677368	0.000806023	4.322e-17	----	3.40279e-13	6	30720209	TyHomer	IER3	TRUE
cg23594345	-0.0280461	0.00334143	4.721e-17	----	3.67938e-13	14	106329607	Zhou	IGHG1	TRUE
cg23480021	0.0349665	0.00417805	5.806e-17	++++	4.47974e-13	3	22412746	Zhou	ZNF385D	TRUE
cg19719391	0.0150224	0.00179874	6.733e-17	++++	5.14355e-13	4	26789915	TyHomer	LOC105374546	TRUE
cg05302489	0.0175911	0.00211001	7.622e-17	++++	5.7656e-13	6	31760426	Illumina	VARS	TRUE
cg23161492	-0.0203826	0.00244961	8.742e-17	----	6.54129e-13	15	90357202	Illumina	ANPEP	TRUE
cg17287155	-0.00718806	0.000863979	8.817e-17	----	6.54129e-13	5	393347	Illumina	AHRR	TRUE
cg24859433	-0.0082994	0.00100155	1.166e-16	----	8.56811e-13	6	30720203	TyHomer	IER3	TRUE
cg05009104	0.024033	0.00295796	4.479e-16	++++	3.26025e-12	7	45002980	Illumina	MYO1G	NA
cg09010260	-0.0186082	0.00229318	4.874e-16	----	3.51461e-12	12	54842484	Illumina	LOC102724050	NA
cg25845814	-0.00820258	0.00101116	4.978e-16	----	3.55637e-12	14	74224613	Illumina	MIR4505	NA
cg17342080	-0.0188549	0.00234707	9.482e-16	----	6.71196e-12	1	9474427	TyHomer	LOC100506022	NA
cg23781467	0.01134	0.00141373	1.046e-15	++++	7.32304e-12	6	31760233	Illumina	VARS	TRUE
cg06819357	0.0146102	0.00182165	1.055e-15	++++	7.32304e-12	14	102928437	Illumina	TECPR2	TRUE
cg21323941	0.0130102	0.00162236	1.063e-15	++++	7.32304e-12	4	36282300	Illumina	DTHD1	NA
cg16047567	-0.0134335	0.00167997	1.282e-15	----	8.75358e-12	1	12664243	Illumina	DHRS3	TRUE
cg00073090	-0.0112924	0.00141286	1.322e-15	----	8.94752e-12	19	1265879	Zhou	CIRBP	TRUE
cg17087741	-0.00635517	0.000796476	1.474e-15	---?	9.88953e-12	2	233283010	Zhou	ECEL1P1	TRUE
cg13074055	-0.0340793	0.00427723	1.618e-15	----	1.07621e-11	14	106329206	Zhou	IGHG1	TRUE
cg19514721	0.0156793	0.00197072	1.775e-15	++++	1.17055e-11	5	141813298	Zhou	AC005592.2	TRUE
cg00977926	0.0137572	0.00173136	1.928e-15	++++	1.26067e-11	5	53411883	Illumina	ARL15	NA
cg16547579	-0.0086736	0.00109444	2.278e-15	----	1.4647e-11	20	4954333	Illumina	SLC23A2	TRUE
cg26963277	-0.00782271	0.000987071	2.278e-15	----	1.4647e-11	11	2722407	Illumina	KCNQ1OT1	TRUE
cg01207684	-0.0163528	0.00206417	2.334e-15	----	1.4883e-11	16	4103167	Illumina	ADCY9	TRUE
cg04551776	-0.0123461	0.00156634	3.218e-15	----	2.03518e-11	5	393366	Illumina	AHRR	TRUE
cg20328799	0.0138596	0.00176462	4.026e-15	++++	2.52548e-11	2	120985492	TyHomer	TMEM185B	NA
cg06635952	0.013733	0.00175202	4.563e-15	++++	2.83926e-11	2	70025869	Illumina	ANXA4	TRUE
cg10711136	-0.0368081	0.00470767	5.335e-15	??--	3.29307e-11	11	86515053	Illumina	PRSS23	NA
cg23973524	0.0171253	0.0021914	5.506e-15	++++	3.37164e-11	19	18873222	Illumina	CRTC1	TRUE
cg09842685	-0.0131581	0.00168448	5.657e-15	----	3.43683e-11	12	4492769	TyHomer	FGF23	NA
cg01513913	-0.0124073	0.00159043	6.129e-15	+---	3.6945e-11	14	106329158	Zhou	IGHG1	TRUE
cg26271591	-0.0201799	0.00258892	6.456e-15	----	3.86144e-11	2	178125956	Illumina	NFE2L2	TRUE
cg05460226	-0.0172427	0.00221345	6.703e-15	----	3.97834e-11	17	8804279	Illumina	PIK3R5	TRUE
cg08038054	0.0216003	0.00277503	7.037e-15	++++	4.14469e-11	7	93550781	Illumina	GNG11	TRUE
cg15310518	-0.0154048	0.00198081	7.424e-15	----	4.3395e-11	14	106330520	Zhou	IGHG1	NA
cg16758086	0.0116179	0.00149562	7.977e-15	++++	4.62769e-11	1	6173356	Illumina	CHD5	NA
cg02423587	0.0122555	0.00158383	1.011e-14	++++	5.82133e-11	1	36059379	Illumina	TFAP2E	NA
cg16145216	0.019889	0.00257403	1.103e-14	++++	6.30402e-11	1	42385662	Illumina	HIVEP3	TRUE
cg05480247	0.0147152	0.0019079	1.231e-14	++++	6.94977e-11	8	6669370	Illumina	XKR5	NA
cg07741821	-0.0167318	0.00216943	1.234e-14	----	6.94977e-11	7	26577897	Illumina	KIAA0087	NA
cg05753553	0.0146404	0.00189936	1.278e-14	++++	7.14542e-11	17	2689486	Zhou	RAP1GAP2	NA
cg09948374	0.0139439	0.00181377	1.497e-14	++++	8.30965e-11	1	174844517	Illumina	RABGAP1L	NA
cg02008229	0.0307029	0.00399604	1.55e-14	++++	8.54239e-11	15	90346089	Illumina	ANPEP	NA
cg16712581	0.011232	0.00146501	1.763e-14	++++	9.63377e-11	4	89526335	Illumina	HERC3	NA
cg18387338	-0.0103989	0.00135648	1.773e-14	----	9.63377e-11	7	26591438	Zhou	AC004947.2	NA
cg26764244	-0.0138686	0.00181346	2.048e-14	----	1.10502e-10	1	68299511	Illumina	GNG12	TRUE
cg08493167	-0.0131437	0.00172034	2.169e-14	----	1.16218e-10	14	106329560	Zhou	IGHG1	NA
cg00210249	0.0169327	0.00221676	2.197e-14	++++	1.16528e-10	10	71135679	Illumina	HK1	TRUE
cg13185177	0.0204867	0.00268219	2.205e-14	++++	1.16528e-10	3	194119885	Illumina	GP5	TRUE
cg12876356	-0.0282035	0.00370307	2.612e-14	----	1.37098e-10	1	92946825	Illumina	GFI1	TRUE
cg16611234	-0.0171289	0.00225571	3.112e-14	----	1.62238e-10	11	58870075	TyHomer	FAM111B	TRUE
cg10750182	-0.0103864	0.00137142	3.633e-14	----	1.88129e-10	10	73497514	Illumina	C10orf105	TRUE
cg09338136	-0.00869663	0.0011537	4.772e-14	----	2.45462e-10	5	344057	Illumina	AHRR	TRUE
cg16237191	0.0115019	0.00152636	4.866e-14	++++	2.4864e-10	12	55945613	Illumina	OR6C4	TRUE
cg26337070	-0.017445	0.00231897	5.365e-14	----	2.72334e-10	2	85999873	Illumina	ATOH8	TRUE
cg01293296	0.0119964	0.00159707	5.845e-14	++++	2.9476e-10	3	135790100	Illumina	PPP2R3A	NA
cg00310412	-0.0127271	0.00169564	6.107e-14	----	3.05973e-10	15	74724918	Illumina	SEMA7A	TRUE
cg22563815	0.0180356	0.00240571	6.531e-14	++++	3.24208e-10	15	78856949	Illumina	CHRNA5	TRUE
cg05221370	-0.00953431	0.00127184	6.555e-14	----	3.24208e-10	7	110738836	Illumina	LRRN3	TRUE
cg09251068	-0.0233704	0.00311868	6.697e-14	----	3.29122e-10	7	117421001	Illumina	CTTNBP2	NA
cg19325791	0.0143063	0.00191219	7.342e-14	++++	3.58536e-10	17	46560683	TyHomer	LOC101927166	TRUE
cg17631924	0.0121061	0.0016189	7.548e-14	++++	3.66278e-10	17	26361207	TyHomer	NLK	NA
cg13399816	-0.0130554	0.00174685	7.8e-14	----	3.76141e-10	1	68299468	Illumina	GNG12	TRUE
cg25546811	0.0210131	0.00281229	7.904e-14	++++	3.78789e-10	7	93550752	Illumina	GNG11	NA
cg21163477	-0.00591111	0.00079241	8.675e-14	----	4.13172e-10	16	17439164	Illumina	XYLT1	NA
cg25809905	0.0205269	0.00275427	9.143e-14	++++	4.3279e-10	17	42467728	Illumina	ITGA2B	TRUE
cg03381973	0.0126232	0.00169874	1.078e-13	++++	5.07167e-10	9	130414397	Illumina	STXBP1	NA
cg04956244	0.008694	0.00117332	1.266e-13	++++	5.92005e-10	17	38511592	Illumina	RARA	TRUE
cg26821089	0.00465925	0.000629359	1.33e-13	++++	6.18186e-10	2	2710333	TyHomer	MYT1L	NA
cg25984701	0.0100761	0.00136235	1.402e-13	++++	6.4775e-10	13	52006860	Illumina	INTS6	NA
cg14261336	0.0146948	0.00198922	1.499e-13	++++	6.88443e-10	10	73946374	Illumina	ASCC1	NA
cg17290454	0.0203001	0.00274935	1.541e-13	++++	7.03545e-10	1	210690463	Illumina	HHAT	NA
cg20791087	0.0117863	0.00159776	1.622e-13	++++	7.3617e-10	6	13340571	TyHomer	TBC1D7-LOC100130357	NA
cg02925295	0.0144594	0.00196742	1.99e-13	++++	8.93138e-10	2	70975726	Illumina	ADD2	NA
cg19136686	-0.00347148	0.00047235	1.991e-13	----	8.93138e-10	16	17464401	Illumina	XYLT1	NA
cg13849276	-0.0170416	0.00232187	2.142e-13	----	9.55321e-10	17	41328544	Illumina	NBR1	NA
cg14712058	-0.00847543	0.00115558	2.228e-13	----	9.87966e-10	19	16988083	Illumina	SIN3B	TRUE
cg12828729	0.0139538	0.00190505	2.396e-13	++++	1.05639e-09	5	134823969	TyHomer	TIFAB	TRUE
cg04902004	-0.009163	0.00125243	2.551e-13	----	1.11834e-09	14	91711165	Illumina	GPR68	NA
cg06831571	0.0168727	0.00230971	2.77e-13	++++	1.20749e-09	11	34592196	Zhou	RP11-350D17.2	NA
cg03686998	-0.0109868	0.00151007	3.447e-13	+---	1.49416e-09	14	106330224	Zhou	IGHG1	NA
cg09465516	-0.0118425	0.00163201	3.975e-13	----	1.7134e-09	2	54751985	Illumina	SPTBN1	NA
cg22891595	0.0114525	0.00157992	4.205e-13	++++	1.80248e-09	3	193570256	TyHomer	DPPA2P3	TRUE
cg10413305	-0.00925311	0.00127749	4.383e-13	----	1.8684e-09	11	122540748	Illumina	UBASH3B	NA
cg15485809	0.0110541	0.00152989	4.995e-13	++++	2.11758e-09	7	145545926	TyHomer	CNTNAP2	NA
cg02978227	-0.00304721	0.000422422	5.446e-13	----	2.29616e-09	3	98292027	Zhou	CPOX	NA
cg26850624	0.0182311	0.0025282	5.549e-13	++++	2.32687e-09	5	429559	Illumina	AHRR	TRUE
cg21901790	-0.0101523	0.00140823	5.627e-13	----	2.34683e-09	17	46599866	TyHomer	HOXB1	NA
cg25305703	-0.0171468	0.0023825	6.156e-13	----	2.55365e-09	8	128378218	Zhou	CASC21	TRUE
cg14818621	0.00877005	0.00122001	6.55e-13	++++	2.70256e-09	17	75598365	TyHomer	LOC100507351	TRUE
cg24540678	-0.00696206	0.000971074	7.53e-13	----	3.09039e-09	8	28258603	Zhou	FBXO16	TRUE
cg09303399	-0.013233	0.00184641	7.672e-13	+---	3.13201e-09	14	106330947	Zhou	IGHG1	NA
cg09256832	0.00973043	0.00135916	8.117e-13	++++	3.29623e-09	1	9382878	Illumina	SPSB1	TRUE
cg27467282	0.00724948	0.00101272	8.16e-13	++++	3.29635e-09	13	52116184	Zhou	INTS6-AS1	TRUE
cg26954197	0.00813899	0.00113835	8.689e-13	++++	3.49176e-09	5	436816	Illumina	AHRR	TRUE
cg19701538	-0.0155383	0.00217383	8.814e-13	----	3.52364e-09	16	17474952	Illumina	XYLT1	NA
cg03227037	0.012688	0.00177788	9.567e-13	++++	3.80496e-09	20	62212228	TyHomer	HELZ2	TRUE
cg23351584	-0.00587702	0.000824698	1.031e-12	----	4.07943e-09	11	86512100	Illumina	PRSS23	TRUE
cg21473814	0.0156155	0.00219606	1.155e-12	++++	4.54676e-09	19	18873268	Illumina	CRTC1	TRUE
cg04003530	0.0278441	0.00391944	1.211e-12	+++?	4.74301e-09	12	127981035	TyHomer	LINC02411	NA
cg15693572	0.0315602	0.00444574	1.257e-12	++++	4.89831e-09	3	22412385	Zhou	ZNF385D	TRUE
cg25491122	0.0125966	0.00177527	1.288e-12	+++-	4.97663e-09	13	67801551	Illumina	PCDH9	TRUE
cg21747070	-0.0104019	0.001466	1.29e-12	----	4.97663e-09	5	957535	TyHomer	LOC100506688	TRUE
cg26718213	0.0324396	0.00458226	1.448e-12	++++	5.55838e-09	2	241976080	Illumina	SNED1	TRUE
cg04535902	-0.0181743	0.00257206	1.594e-12	----	6.08854e-09	1	92947332	Illumina	GFI1	TRUE
cg07045119	-0.00952819	0.00134918	1.639e-12	----	6.22958e-09	20	19194540	Illumina	SLC24A3	NA
cg24947681	-0.0122458	0.0017354	1.708e-12	----	6.46002e-09	15	39760933	TyHomer	THBS1	NA
cg12956751	-0.00912452	0.00129418	1.784e-12	----	6.71455e-09	2	233246922	Illumina	ALPP	NA
cg00010201	-0.0158701	0.00225448	1.931e-12	----	7.23254e-09	3	98287106	Zhou	CPOX	NA
cg11116464	0.0172215	0.00245644	2.37e-12	++++	8.83393e-09	1	8651231	Illumina	RERE	NA
cg22835712	0.011829	0.00168758	2.392e-12	++++	8.87307e-09	2	102737379	Zhou	IL1R1	TRUE
cg08149865	-0.00883913	0.00126258	2.545e-12	----	9.39545e-09	8	21914600	Illumina	EPB49	TRUE
cg14977938	0.0138049	0.00197441	2.711e-12	++++	9.96061e-09	14	104190829	Illumina	ZFYVE21	TRUE
cg10068045	-0.0212565	0.00304105	2.752e-12	----	1.00633e-08	19	2291785	Illumina	LINGO3	NA
cg01094182	0.0137289	0.00196446	2.776e-12	++++	1.01032e-08	1	175256713	TyHomer	KIAA0040	NA
cg15159987	-0.0116301	0.00166678	3.004e-12	----	1.08817e-08	19	17003890	Illumina	CPAMD8	TRUE
cg10815770	0.011785	0.00168925	3.026e-12	++++	1.09102e-08	10	35595927	Illumina	CCNY	NA
cg24090911	-0.0111384	0.00159767	3.132e-12	----	1.12398e-08	5	400732	Illumina	AHRR	TRUE
cg16260976	-0.0115266	0.00165543	3.333e-12	----	1.19058e-08	5	134816424	TyHomer	TIFAB	NA
cg15542713	0.0292716	0.00420996	3.577e-12	++++	1.27185e-08	1	42385581	Illumina	HIVEP3	TRUE
cg05866990	0.0124648	0.00179568	3.878e-12	++++	1.37255e-08	11	34592252	Zhou	RP11-350D17.2	NA
cg06344992	0.0280089	0.00403683	3.968e-12	++++	1.39799e-08	15	90345999	Illumina	ANPEP	NA
cg05723029	0.0104727	0.00151157	4.257e-12	++++	1.49299e-08	18	10896785	Illumina	PIEZO2	NA
cg10947348	-0.0190264	0.00275303	4.811e-12	----	1.67965e-08	5	161716489	TyHomer	GABRG2	NA
cg08515723	-0.0110246	0.00159689	5.062e-12	----	1.75932e-08	3	177256617	Illumina	LINC00578	NA
cg07015947	0.0119666	0.00173554	5.384e-12	++++	1.86284e-08	8	130744225	TyHomer	CCDC26	NA
cg01952185	0.0174154	0.00253458	6.369e-12	++++	2.18577e-08	5	134813213	TyHomer	TIFAB	TRUE
cg22222502	-0.00950997	0.00138407	6.374e-12	----	2.18577e-08	5	150161551	Illumina	SMIM3	NA
cg05731191	0.0141789	0.00206567	6.693e-12	++++	2.28501e-08	8	143096469	TyHomer	MIR4539	NA
cg10745039	0.0119608	0.00174875	7.939e-12	++++	2.69846e-08	8	90409847	TyHomer	LOC101929709	NA
cg22937882	0.00640876	0.000937833	8.282e-12	++++	2.8027e-08	5	405774	Illumina	AHRR	TRUE
cg07667906	-0.0194608	0.00284811	8.323e-12	----	2.80427e-08	14	106329752	Zhou	IGHG1	NA
cg20295214	-0.00803129	0.00117567	8.417e-12	----	2.82361e-08	1	206226794	Illumina	AVPR1B	TRUE
cg26707709	0.0195167	0.00285828	8.603e-12	++++	2.87352e-08	2	241975756	Illumina	SNED1	TRUE
cg01294327	-0.0254308	0.00372503	8.67e-12	----	2.87648e-08	19	2291373	Illumina	LINGO3	TRUE
cg26242531	0.0121468	0.00177933	8.695e-12	++++	2.87648e-08	14	104190678	Illumina	ZFYVE21	TRUE
cg11709495	0.00614451	0.000900217	8.756e-12	++++	2.87648e-08	7	129649151	Zhou	RP11-306G20.1	NA
cg20543544	0.0231955	0.00339835	8.761e-12	++++	2.87648e-08	10	81003657	Illumina	ZMIZ1	TRUE
cg23090529	-0.0175482	0.00257191	8.914e-12	----	2.91432e-08	1	51442133	TyHomer	CDKN2C	TRUE
cg13038618	-0.0119273	0.0017487	9.063e-12	----	2.95053e-08	14	77467391	TyHomer	IRF2BPL	TRUE
cg12778716	0.0107985	0.0015838	9.226e-12	++++	2.99097e-08	18	6995012	Illumina	LAMA1	NA
cg02920129	-0.0352636	0.00517359	9.355e-12	----	3.0201e-08	3	21792195	Illumina	ZNF385D	NA
cg22635676	0.0506637	0.00744874	1.034e-11	++++	3.32419e-08	2	241975971	Illumina	SNED1	TRUE
cg02734052	0.0169869	0.00250379	1.165e-11	++++	3.72979e-08	14	22944645	Zhou	AE000661.37	NA
cg06708913	-0.00305249	0.000450536	1.242e-11	----	3.95988e-08	12	90274556	TyHomer	LINC02399	NA
cg08525107	0.0145047	0.00214719	1.427e-11	++++	4.531e-08	9	136935984	TyHomer	BRD3	NA
cg05002093	0.0282671	0.00419176	1.546e-11	++++	4.88872e-08	17	72897623	TyHomer	FADS6	NA
cg13251913	0.0104514	0.00155078	1.59e-11	++++	5.00734e-08	16	57673268	Illumina	ADGRG1	NA
cg07390844	-0.0146286	0.00217447	1.727e-11	----	5.41668e-08	18	72935911	Illumina	TSHZ1	NA
cg09022230	-0.0126296	0.00187961	1.827e-11	----	5.70713e-08	7	5457225	Illumina	TNRC18	TRUE
cg09109520	0.011063	0.00164691	1.849e-11	++++	5.75256e-08	16	57673258	Illumina	GPR56	TRUE
cg22675726	-0.0167442	0.00249548	1.949e-11	----	6.03932e-08	18	3179889	Illumina	MYOM1	NA
cg24556382	-0.0183473	0.00273686	2.031e-11	----	6.26824e-08	4	174173455	Illumina	GALNT7	TRUE
cg17372101	0.0167324	0.00250151	2.248e-11	++++	6.89209e-08	7	147500722	Illumina	CNTNAP2	TRUE
cg17024919	-0.0216827	0.00324168	2.251e-11	----	6.89209e-08	3	21792248	Illumina	ZNF385D	TRUE
cg18582010	0.0115825	0.00173345	2.361e-11	++++	7.20031e-08	8	131415376	Illumina	ASAP1	TRUE
cg12806681	-0.00605724	0.000907321	2.456e-11	----	7.46054e-08	5	368394	Illumina	AHRR	TRUE
cg19798735	-0.0122514	0.00183946	2.732e-11	----	8.2664e-08	7	110730805	Illumina	IMMP2L	TRUE
cg00501876	-0.0089791	0.00134921	2.832e-11	----	8.5355e-08	3	39193251	Illumina	CSRNP1	TRUE
cg05886626	-0.00933742	0.00140439	2.956e-11	----	8.87457e-08	15	39873553	Illumina	THBS1	TRUE
cg25431484	0.0100832	0.00152013	3.286e-11	++++	9.82706e-08	11	34592283	Zhou	RP11-350D17.2	NA
cg16092017	0.0112518	0.00169768	3.408e-11	++++	1.01526e-07	5	134827643	TyHomer	TIFAB	TRUE
cg14193434	0.0200244	0.0030264	3.676e-11	++++	1.09088e-07	13	67802884	Illumina	PCDH9	NA
cg06305933	0.0101591	0.00153599	3.74e-11	++++	1.10562e-07	20	2511197	TyHomer	ZNF343	NA
cg03340878	-0.0174718	0.00264929	4.255e-11	----	1.25241e-07	6	27925166	Illumina	OR2B6	TRUE
cg02560069	-0.0103063	0.00156288	4.269e-11	----	1.25241e-07	15	39425615	Zhou	RP11-624L4.1	NA
cg06394460	-0.0209272	0.00317743	4.512e-11	----	1.31868e-07	13	28130393	Illumina	LNX2	TRUE
cg06047127	0.0168277	0.00255687	4.662e-11	++++	1.35738e-07	7	110163024	Zhou	AC003088.1	NA
cg25421530	0.0105847	0.00161133	5.067e-11	++++	1.46976e-07	10	97200987	Illumina	SORBS1	TRUE
cg20286560	0.0103814	0.00158106	5.165e-11	++++	1.49257e-07	22	39331284	TyHomer	APOBEC3A	NA
cg04061293	-0.0190733	0.00290605	5.262e-11	----	1.51493e-07	12	90341279	Zhou	RP11-654D12.2	NA
cg11429111	0.0152575	0.00232732	5.533e-11	++++	1.58703e-07	5	134813329	TyHomer	TIFAB	TRUE
cg07278718	0.00857516	0.00131013	5.938e-11	++++	1.69688e-07	11	113932635	Illumina	ZBTB16	NA
cg21379099	0.0257413	0.00393477	6.069e-11	++++	1.72792e-07	3	169293360	Illumina	MECOM	NA
cg25383593	0.0119977	0.00183484	6.2e-11	++++	1.75873e-07	5	134827820	TyHomer	TIFAB	TRUE
cg15417641	0.0310728	0.00475739	6.512e-11	++++	1.84047e-07	3	53700141	Illumina	CACNA1D	TRUE
cg05198378	-0.0163795	0.00250891	6.641e-11	----	1.87007e-07	5	82104885	TyHomer	MIR3977	NA
cg14811849	0.0156014	0.00239049	6.735e-11	++++	1.88965e-07	8	143048664	TyHomer	MIR4539	NA
cg02732789	-0.0100674	0.0015434	6.896e-11	----	1.92781e-07	16	17491177	Illumina	XYLT1	NA
cg20346774	0.010434	0.00160146	7.256e-11	++++	2.02113e-07	15	59436893	Illumina	MYO1E	NA
cg19696491	0.0179961	0.00276426	7.501e-11	++++	2.08185e-07	15	78857124	Illumina	CHRNA5	TRUE
cg16731493	0.0114796	0.00176422	7.673e-11	++++	2.12196e-07	6	4906599	Illumina	CDYL	NA
cg25942611	0.0155219	0.00238822	8.065e-11	++++	2.2224e-07	1	66999933	Illumina	SGIP1	NA
cg14595618	0.0141673	0.0021867	9.243e-11	++++	2.53795e-07	10	71135446	Illumina	HK1	NA
cg17805294	-0.00966735	0.00149292	9.452e-11	----	2.58613e-07	18	43408770	Illumina	SIGLEC15	NA
cg04713176	0.00723532	0.0011178	9.62e-11	++++	2.6228e-07	12	4497426	TyHomer	FGF23	NA
cg15394081	-0.012722	0.0019659	9.714e-11	----	2.6391e-07	11	33893330	Illumina	LMO2	NA
cg16503724	0.0100777	0.00155798	9.904e-11	++++	2.68128e-07	3	17130667	Illumina	PLCL2	TRUE
cg09006487	-0.00888604	0.00137654	1.08e-10	----	2.91362e-07	3	72424982	Illumina	RYBP	TRUE
cg11412468	0.0116664	0.00180786	1.096e-10	++++	2.94649e-07	2	84433405	TyHomer	FUNDC2P2	TRUE
cg16860551	0.00985592	0.001528	1.117e-10	++++	2.99252e-07	13	20976689	TyHomer	MIR4499	NA
cg11581285	-0.0207455	0.00321654	1.121e-10	----	2.99284e-07	11	33901181	Illumina	LMO2	NA
cg11557553	0.00606831	0.000940942	1.125e-10	++++	2.99316e-07	5	404996	Illumina	AHRR	TRUE
cg08565469	-0.0196807	0.0030524	1.136e-10	----	3.01204e-07	19	2291389	Illumina	LINGO3	NA
cg26138250	0.0085326	0.0013236	1.145e-10	++++	3.02551e-07	17	74244687	TyHomer	RNF157	NA
cg01579391	0.00629653	0.000977218	1.169e-10	++++	3.07838e-07	15	102040081	Zhou	PCSK6	NA
cg16519923	-0.00906259	0.00140805	1.225e-10	----	3.21488e-07	16	30485810	Illumina	ITGAL	TRUE
cg24735226	0.0186339	0.00289835	1.283e-10	++++	3.35568e-07	1	65096537	Illumina	CACHD1	TRUE
cg02159157	0.00917451	0.00142744	1.299e-10	++++	3.38605e-07	11	32365507	Zhou	THEM7P	NA
cg26673040	-0.00721138	0.00112261	1.329e-10	----	3.45259e-07	2	67157193	Illumina	LOC101060019	NA
cg15548246	0.00761517	0.00118662	1.385e-10	++++	3.58599e-07	6	13121401	Illumina	PHACTR1	NA
cg19716264	0.0130507	0.00203403	1.397e-10	++++	3.60497e-07	1	245182150	Illumina	EFCAB2	NA
cg12076562	0.0144176	0.00224805	1.423e-10	++++	3.65982e-07	2	19168969	Zhou	LINC01376	NA
cg03305963	0.0113373	0.00176831	1.442e-10	++++	3.68412e-07	11	124647253	Illumina	MSANTD2	NA
cg19956914	0.0171124	0.00266908	1.442e-10	++++	3.68412e-07	7	56147257	Illumina	SUMF2	TRUE
cg22679812	0.00800669	0.00124904	1.453e-10	++++	3.69998e-07	16	70626213	Illumina	IL34	NA
cg03409300	0.00980191	0.0015308	1.522e-10	++++	3.86293e-07	8	143096581	TyHomer	MIR4539	NA
cg08018499	0.00822773	0.00128637	1.594e-10	++++	4.02427e-07	17	48192791	Illumina	SAMD14	NA
cg24838345	-0.00880803	0.00137714	1.596e-10	----	4.02427e-07	8	125737353	Illumina	MTSS1	TRUE
cg27650500	-0.00610555	0.000955596	1.667e-10	----	4.18602e-07	1	25298480	Zhou	RP11-84D1.2	NA
cg18900812	-0.0113034	0.00176921	1.671e-10	----	4.18602e-07	6	36646127	Illumina	CDKN1A	TRUE
cg25991374	0.0161752	0.00253642	1.804e-10	++++	4.50458e-07	1	178476197	TyHomer	TEX35	NA
cg13130398	0.00336804	0.000528213	1.814e-10	++++	4.51493e-07	1	174844397	Illumina	RABGAP1L	TRUE
cg15801526	0.00863462	0.00135448	1.831e-10	++++	4.54259e-07	1	62353410	Illumina	INADL	NA
cg16470128	-0.0103761	0.00162931	1.91e-10	----	4.7234e-07	3	12466092	Illumina	PPARG	NA
cg13682152	-0.0104379	0.00164003	1.96e-10	----	4.83156e-07	19	16996186	TyHomer	F2RL3	NA
cg12547807	-0.0101989	0.00160298	1.986e-10	----	4.88006e-07	1	9473751	TyHomer	LOC100506022	TRUE
cg00854187	0.0130692	0.00205464	2.007e-10	++++	4.91601e-07	13	28040639	TyHomer	MTIF3	NA
cg13705457	0.0138217	0.00217492	2.084e-10	++++	5.08846e-07	11	34592254	Zhou	RP11-350D17.2	NA
cg07285983	0.0083826	0.00131949	2.113e-10	++++	5.143e-07	1	174844490	Illumina	RABGAP1L	TRUE
cg02268988	0.00755515	0.0011925	2.365e-10	++-+	5.73826e-07	8	145126992	TyHomer	EXOSC4	NA
cg02644405	0.00843783	0.00133205	2.382e-10	++++	5.76139e-07	5	178750205	Illumina	ADAMTS2	NA
cg15673843	0.00982639	0.00155185	2.419e-10	++++	5.83259e-07	19	4990502	Illumina	KDM4B	NA
cg14241868	0.00829065	0.00130965	2.444e-10	++++	5.87452e-07	12	57937454	Illumina	DCTN2	NA
cg05371159	0.021018	0.00332514	2.6e-10	++++	6.23008e-07	9	94342441	Zhou	ROR2	NA
cg11718989	0.0120768	0.00191213	2.686e-10	++++	6.41622e-07	5	156990923	Illumina	ADAM19	NA
cg14840468	0.00842048	0.00133588	2.913e-10	++++	6.93699e-07	14	32466314	TyHomer	ARHGAP5-AS1	NA
cg23842572	0.00763431	0.00121306	3.106e-10	++++	7.37384e-07	17	17030253	Illumina	MPRIP	TRUE
cg26768182	-0.00729166	0.00115927	3.177e-10	----	7.51927e-07	9	134272679	Zhou	PRRC2B	NA
cg00976097	0.0188649	0.00300453	3.412e-10	++++	8.05077e-07	5	421733	Illumina	AHRR	TRUE
cg10717312	0.0179696	0.00286509	3.566e-10	++++	8.38848e-07	2	241976244	Illumina	SNED1	TRUE
cg04180924	-0.00195547	0.000311963	3.651e-10	----	8.56233e-07	3	98272064	Zhou	CPOX	NA
cg06671242	0.00884495	0.00141155	3.701e-10	++++	8.65329e-07	11	86527767	Illumina	PRSS23	NA
cg27526649	0.0160264	0.0025589	3.776e-10	++++	8.80197e-07	1	208132004	TyHomer	CD34	TRUE
cg22178367	0.00980837	0.00156645	3.813e-10	++++	8.86145e-07	15	81156076	Illumina	CEMIP	NA
cg20519328	0.020793	0.00332128	3.837e-10	++++	8.89044e-07	15	86296274	Zhou	RP11-158M2.4	NA
cg07803149	-0.0132812	0.00212436	4.056e-10	----	9.36974e-07	3	45068568	Illumina	CLEC3B	NA
cg01959652	0.0100362	0.00160581	4.105e-10	++++	9.45462e-07	18	4017666	Illumina	DLGAP1	NA
cg27516795	0.00599635	0.000960171	4.236e-10	++++	9.72731e-07	3	36901258	Illumina	TRANK1	NA
cg24577031	-0.0105299	0.0016867	4.295e-10	----	9.83352e-07	15	75023481	TyHomer	CYP1A1	NA
cg24980413	0.0170459	0.00273316	4.469e-10	++++	1.02016e-06	5	346987	Illumina	AHRR	TRUE
cg00903584	-0.00366419	0.00058899	4.936e-10	-+--	1.12344e-06	1	202128682	Illumina	PTPN7	TRUE
cg04517079	-0.00900761	0.00145161	5.461e-10	+---	1.23928e-06	6	41546161	Illumina	FOXP4	TRUE
cg06053307	-0.0169323	0.00272979	5.547e-10	----	1.2551e-06	6	111873688	Illumina	TRAF3IP2-AS1	NA
cg08035323	0.01828	0.00294968	5.745e-10	++++	1.2961e-06	2	9843525	Zhou	RP11-521D12.2	TRUE
cg15963913	0.0100842	0.00162783	5.833e-10	++++	1.31212e-06	14	104196003	Illumina	ZFYVE21	TRUE
cg20832643	-0.0105096	0.00169798	6.036e-10	----	1.35384e-06	6	111873828	Illumina	TRAF3IP2-AS1	NA
cg15480998	-0.0185067	0.00299333	6.303e-10	----	1.40963e-06	10	79373438	Illumina	KCNMA1	NA
cg20505728	0.00608355	0.000985153	6.607e-10	++++	1.47334e-06	3	43800538	TyHomer	ANO10	TRUE
cg12009405	-0.0207587	0.0033619	6.629e-10	----	1.47399e-06	6	148651331	Zhou	SASH1	NA
cg01089538	0.00860666	0.00139424	6.701e-10	++++	1.47811e-06	3	186745642	Illumina	ST6GAL1	NA
cg08064403	-0.0066187	0.00107221	6.703e-10	----	1.47811e-06	3	98240258	Illumina	CLDND1	NA
cg14721232	0.00902918	0.00146271	6.705e-10	++++	1.47811e-06	4	6426056	Illumina	PPP2R2C	NA
cg21913886	-0.0082607	0.00133937	6.933e-10	----	1.52402e-06	1	15485346	Illumina	TMEM51	TRUE
cg12118986	0.0113951	0.0018487	7.1e-10	++++	1.55629e-06	19	39074494	Illumina	RYR1	NA
cg02121447	0.00915987	0.00148728	7.329e-10	++++	1.60194e-06	20	44461113	Illumina	SNX21	TRUE
cg18826637	-0.0194779	0.00316384	7.441e-10	----	1.62182e-06	2	145116633	TyHomer	GTDC1	TRUE
cg04636576	0.00897405	0.00145821	7.549e-10	++++	1.64073e-06	13	74340256	Illumina	KLF12	NA
cg24525238	0.0135727	0.00220588	7.605e-10	++++	1.64826e-06	8	130305094	TyHomer	LINC00977	NA
cg10696060	0.0104486	0.00170031	7.992e-10	++++	1.72728e-06	16	57673193	Illumina	ADGRG1	NA
cg14765416	0.00942267	0.00153383	8.087e-10	++++	1.74293e-06	2	122458296	Illumina	NIFK-AS1	NA
cg17018193	0.0147915	0.00240872	8.21e-10	++++	1.76451e-06	1	41261492	Illumina	KCNQ4	NA
cg02517189	0.0101142	0.00164723	8.245e-10	++++	1.76711e-06	19	42553354	Illumina	GRIK5	NA
cg21863544	-0.0125519	0.00204507	8.375e-10	----	1.79e-06	6	12528631	TyHomer	PHACTR1	NA
cg09128104	-0.0130932	0.00213517	8.67e-10	+---	1.84793e-06	17	38480657	Illumina	RARA	NA
cg05873145	-0.0193317	0.00315672	9.126e-10	----	1.93977e-06	1	2125637	Illumina	FAAP20	NA
cg15251319	0.00584735	0.000955464	9.363e-10	++++	1.98468e-06	3	194836302	Illumina	C3orf21	TRUE
cg03822645	0.00827635	0.00135262	9.432e-10	++++	1.99048e-06	7	95803300	Illumina	SLC25A13	NA
cg24134897	0.0135859	0.00222044	9.442e-10	++++	1.99048e-06	11	859670	Illumina	TSPAN4	TRUE
cg20540629	-0.00627951	0.00102669	9.579e-10	----	2.01386e-06	17	46318630	Illumina	SKAP1	NA
cg08899667	0.00908269	0.0014862	9.88e-10	++++	2.06635e-06	6	31761055	Illumina	VARS	TRUE
cg19838043	0.0141007	0.00230745	9.903e-10	++++	2.06635e-06	14	104196038	Illumina	ZFYVE21	TRUE
cg15490177	0.0171774	0.00281095	9.909e-10	++++	2.06635e-06	4	151540382	Illumina	LRBA	NA
cg21869609	-0.0226338	0.00370913	1.046e-09	----	2.17537e-06	19	2291613	Illumina	LINGO3	TRUE
cg03352182	0.00769904	0.00126216	1.062e-09	++++	2.20271e-06	2	136963301	TyHomer	CXCR4	NA
cg21393163	-0.00644643	0.00105701	1.069e-09	----	2.21129e-06	1	12217629	TyHomer	MIR7846	TRUE
cg04796818	0.00731743	0.00120111	1.113e-09	++++	2.29615e-06	12	58282006	Zhou	RP11-620J15.2	NA
cg00841845	0.0172838	0.00284133	1.18e-09	++++	2.42788e-06	3	190971168	Zhou	OSTN	NA
cg06235438	-0.00694411	0.00114209	1.201e-09	----	2.46451e-06	16	30485966	Illumina	ITGAL	TRUE
cg16145674	0.0122504	0.00201659	1.241e-09	++++	2.53984e-06	7	55501178	Illumina	LANCL2	NA
cg08872577	0.0208201	0.00343059	1.288e-09	++++	2.62906e-06	1	42385480	Illumina	HIVEP3	NA
cg20244340	-0.0113322	0.00186998	1.361e-09	----	2.77073e-06	20	19193989	Illumina	SLC24A3	TRUE
cg12423733	0.0123271	0.00203456	1.371e-09	++++	2.78375e-06	6	29454623	Illumina	MAS1L	TRUE
cg01062937	0.00586872	0.000968782	1.38e-09	++++	2.79467e-06	16	88537260	Illumina	ZFPM1	TRUE
cg24617344	-0.0074938	0.00123725	1.388e-09	----	2.80351e-06	16	30483713	Illumina	ITGAL	NA
cg16556677	-0.00763539	0.00126194	1.444e-09	----	2.909e-06	11	2722401	Illumina	KCNQ1OT1	TRUE
cg07807219	0.00750735	0.00124176	1.487e-09	++++	2.98783e-06	1	163289415	Zhou	NUF2	TRUE
cg15180656	-0.0147853	0.00244971	1.584e-09	----	3.17424e-06	19	35530462	Illumina	SCN1B	NA
cg23353945	0.00699619	0.00115923	1.588e-09	++++	3.17424e-06	11	33718369	Zhou	RP4-541C22.5	NA
cg21041051	0.0086196	0.00142898	1.62e-09	++++	3.22983e-06	15	42184931	Illumina	SPTBN5	NA
cg24478949	0.00641617	0.00106442	1.662e-09	++++	3.30503e-06	22	33964309	Illumina	LARGE	NA
cg05875421	-0.00472206	0.000783827	1.698e-09	----	3.36794e-06	14	91709951	Illumina	GPR68	TRUE
cg02980249	0.00986426	0.00163805	1.723e-09	++++	3.40876e-06	6	31760762	Illumina	VARS	TRUE
cg05673882	-0.0113679	0.00188819	1.739e-09	----	3.42483e-06	5	74862702	Illumina	POLK	TRUE
cg18316974	-0.0121704	0.00202154	1.74e-09	----	3.42483e-06	1	92947035	Illumina	GFI1	TRUE
cg23110422	-0.00713663	0.00118801	1.888e-09	----	3.70668e-06	21	40182073	Illumina	ETS2	TRUE
cg08959878	0.0107657	0.00179388	1.957e-09	++++	3.8324e-06	2	2710266	TyHomer	MYT1L	NA
cg10619342	0.016635	0.00277349	1.999e-09	++++	3.90474e-06	15	65369005	Illumina	LOC390594	TRUE
cg08445278	0.00847958	0.00141488	2.058e-09	++++	4.00983e-06	22	30671877	Zhou	RP1-102K2.9	NA
cg04325591	0.0154464	0.00257856	2.094e-09	++++	4.0697e-06	16	74806009	Illumina	FA2H	TRUE
cg02252655	0.0133248	0.00222461	2.102e-09	++++	4.07498e-06	5	77848898	Illumina	LHFPL2	NA
cg16841325	0.0160385	0.00268597	2.355e-09	++++	4.55401e-06	7	129603394	Zhou	RP11-306G20.1	NA
cg02554627	0.0108476	0.00181754	2.397e-09	++++	4.62364e-06	20	49192614	Illumina	PTPN1	NA
cg19406367	0.0120246	0.0020164	2.471e-09	++++	4.74459e-06	1	66999929	Illumina	SGIP1	TRUE
cg19613578	0.0104632	0.0017546	2.472e-09	++++	4.74459e-06	8	142055822	TyHomer	PTK2	NA
cg14254999	-0.00809301	0.00135763	2.505e-09	----	4.79599e-06	2	231790529	Illumina	GPR55	TRUE
cg09578155	-0.00649873	0.00109098	2.572e-09	----	4.91208e-06	11	68141470	Illumina	LRP5	TRUE
cg11824827	0.0109042	0.00183079	2.585e-09	++++	4.91259e-06	16	31075547	Illumina	ZNF668	TRUE
cg17509180	0.00276846	0.00046482	2.585e-09	++++	4.91259e-06	21	17678267	Illumina	MIR99AHG	NA
cg12615852	-0.0175675	0.00295003	2.6e-09	----	4.92895e-06	14	106330121	Zhou	IGHG1	NA
cg15554421	-0.00445817	0.00074881	2.622e-09	----	4.95848e-06	3	99792561	Illumina	C3orf26	TRUE
cg21774980	-0.00580355	0.00097511	2.654e-09	----	5.00672e-06	20	34090548	Illumina	CEP250	NA
cg04673446	0.00610066	0.00102551	2.7e-09	++++	5.08108e-06	22	39879951	Illumina	MGAT3	TRUE
cg13282929	-0.00552459	0.000928748	2.707e-09	+---	5.08186e-06	20	4954404	Illumina	SLC23A2	NA
cg10841124	0.00883121	0.00148498	2.731e-09	++++	5.11447e-06	5	433274	Illumina	AHRR	TRUE
cg08792700	-0.0125616	0.00211338	2.784e-09	----	5.2011e-06	9	86911279	Illumina	SLC28A3	NA
cg07815896	-0.0101972	0.0017158	2.796e-09	----	5.2109e-06	15	40385132	Illumina	BMF	NA
cg14316231	-0.0108611	0.00182789	2.818e-09	----	5.23593e-06	8	41895100	Illumina	MYST3	TRUE
cg12919119	0.00542104	0.000912387	2.823e-09	++++	5.23593e-06	3	37904293	Illumina	CTDSPL	TRUE
cg18956562	0.00917126	0.00154403	2.853e-09	++++	5.27548e-06	7	144149304	Illumina	TPK1	TRUE
cg08371497	0.00938247	0.00157967	2.858e-09	++++	5.27548e-06	22	27029030	TyHomer	CRYBA4	NA
cg04455670	-0.0114213	0.00192359	2.894e-09	----	5.32918e-06	4	169803020	Illumina	PALLD	NA
cg14258218	0.00714404	0.00120602	3.149e-09	++++	5.78495e-06	2	99221695	Illumina	COA5	NA
cg19089328	0.0139879	0.00236259	3.208e-09	++++	5.87933e-06	11	71210210	Illumina	NADSYN1	TRUE
cg00378510	-0.0212781	0.00359488	3.239e-09	----	5.92208e-06	19	2291020	Illumina	LINGO3	TRUE
cg00295485	-0.0127942	0.00216269	3.301e-09	----	6.02117e-06	2	106755721	Illumina	UXS1	TRUE
cg04182427	-0.0084892	0.00143572	3.362e-09	----	6.11084e-06	7	32315577	Illumina	PDE1C	NA
cg03977382	-0.0176851	0.00299105	3.366e-09	----	6.11084e-06	11	99564911	Illumina	CNTN5	NA
cg02806824	0.00766317	0.00129726	3.48e-09	++++	6.30297e-06	16	48571679	Illumina	MIR5095	NA
cg01651583	0.00954474	0.0016163	3.52e-09	++++	6.36049e-06	10	45899264	Illumina	ALOX5	NA
cg05704547	0.00386162	0.000654047	3.544e-09	++++	6.3889e-06	3	60067722	Illumina	FHIT	NA
cg07429188	0.0110066	0.00186672	3.719e-09	++++	6.68875e-06	16	57673289	Illumina	ADGRG1	NA
cg24211550	-0.0153624	0.0026057	3.731e-09	----	6.69472e-06	17	38758156	TyHomer	CCR7	NA
cg11735008	0.0149538	0.0025372	3.773e-09	++++	6.75438e-06	1	42380309	Illumina	HIVEP3	TRUE
cg10716444	0.0154679	0.00262473	3.789e-09	++++	6.76732e-06	3	141405880	Zhou	RP11-340E6.1	NA
cg24616450	0.0136616	0.00231863	3.813e-09	++++	6.79302e-06	1	19940140	Illumina	MINOS1	NA
cg18369990	0.00955294	0.0016214	3.821e-09	++++	6.79302e-06	2	112941244	Illumina	FBLN7	TRUE
cg01844491	0.0129956	0.00220705	3.904e-09	++++	6.92463e-06	7	33972979	Illumina	BMPER	NA
cg25730803	-0.0160348	0.00272385	3.937e-09	----	6.96714e-06	22	43150790	TyHomer	A4GALT	NA
cg19254163	-0.011792	0.00200342	3.958e-09	----	6.98113e-06	11	60623782	Illumina	GPR44	TRUE
cg14153041	0.0130333	0.00221438	3.963e-09	++++	6.98113e-06	1	22231285	Illumina	HSPG2	NA
cg14625111	0.010254	0.00174262	3.999e-09	++++	7.01428e-06	2	107346518	TyHomer	ST6GAL2	NA
cg09662411	-0.0159888	0.00271724	4e-09	----	7.01428e-06	1	92946132	Illumina	GFI1	TRUE
cg09656629	-0.0183419	0.00311744	4.014e-09	----	7.02287e-06	6	162572090	Illumina	PARK2	NA
cg26889659	-0.0364023	0.00619062	4.097e-09	----	7.15187e-06	6	684090	Illumina	EXOC2	TRUE
cg26747079	0.013129	0.00223417	4.191e-09	++++	7.29944e-06	3	193518745	TyHomer	OPA1-AS1	NA
cg13985437	-0.00663961	0.00113032	4.251e-09	----	7.38727e-06	11	76381044	Illumina	LRRC32	TRUE
cg22857777	0.00934532	0.00159329	4.479e-09	++++	7.76599e-06	1	37089200	TyHomer	CSF3R	NA
cg17520726	0.00889103	0.00151738	4.644e-09	++++	8.03403e-06	5	172247266	TyHomer	ERGIC1	NA
cg16417374	0.00903523	0.00154258	4.707e-09	++++	8.1248e-06	1	26098310	Illumina	MAN1C1	TRUE
cg20737242	0.0140298	0.00239697	4.824e-09	++++	8.30817e-06	4	126311441	Illumina	FAT4	NA
cg19344626	-0.0136657	0.00233491	4.835e-09	----	8.30857e-06	19	16830749	Illumina	NWD1	TRUE
cg01010073	-0.0106466	0.00182194	5.109e-09	----	8.7599e-06	7	45065573	Illumina	CCM2	NA
cg00871610	-0.00994261	0.00170178	5.143e-09	----	8.78089e-06	21	37093012	Illumina	MIR802	TRUE
cg26237233	-0.0068289	0.00116884	5.144e-09	----	8.78089e-06	11	80782064	TyHomer	LOC101928944	NA
cg22688447	0.01412	0.00241742	5.191e-09	++++	8.84156e-06	5	149108454	Illumina	PPARGC1B	NA
cg06688763	0.0289575	0.00496241	5.367e-09	++++	9.12119e-06	7	92238207	Illumina	CDK6	TRUE
cg01107130	0.00886878	0.00152032	5.427e-09	++++	9.20289e-06	17	45795429	TyHomer	TBX21	NA
cg03695678	0.0111187	0.001908	5.629e-09	++++	9.5245e-06	7	22673653	Zhou	AC002480.5	NA
cg22121323	-0.0125404	0.00215216	5.648e-09	----	9.53574e-06	21	47480909	TyHomer	COL6A2	NA
cg05697134	0.00544386	0.000934501	5.697e-09	++++	9.59747e-06	2	128617713	TyHomer	POLR2D	NA
cg02042026	0.00957106	0.0016436	5.772e-09	++++	9.70263e-06	11	113936782	Illumina	ZBTB16	NA
cg02226079	0.0160235	0.00275236	5.824e-09	++++	9.76876e-06	3	190971216	Zhou	OSTN	TRUE
cg24665265	0.00649895	0.0011168	5.911e-09	++++	9.89318e-06	15	70852115	TyHomer	LINC02204	TRUE
cg16296843	0.0131558	0.00226091	5.926e-09	++++	9.89682e-06	12	49947416	Illumina	KCNH3	TRUE
cg05824218	0.00742303	0.00127654	6.065e-09	++++	1.01071e-05	17	38499096	Illumina	RARA	TRUE
cg00125205	0.0145149	0.00249659	6.104e-09	++++	1.01501e-05	4	36282463	Illumina	DTHD1	NA
cg01247535	-0.00595958	0.0010262	6.344e-09	----	1.05266e-05	6	15418354	Illumina	JARID2	NA
cg09088760	0.0115166	0.00198525	6.589e-09	++++	1.09096e-05	17	45796240	TyHomer	TBX21	NA
cg27653724	0.00967687	0.00166921	6.74e-09	++++	1.11357e-05	13	67797104	Illumina	PCDH9	NA
cg07948323	0.0170468	0.00294248	6.901e-09	++++	1.13774e-05	4	82609377	Zhou	RASGEF1B	NA
cg04074254	0.003563	0.000615101	6.933e-09	++++	1.14058e-05	2	42566185	Zhou	COX7A2L	NA
cg06521527	-0.00612254	0.00105742	7.036e-09	----	1.15506e-05	6	11217462	Illumina	NEDD9	NA
cg09445979	0.00947771	0.00163743	7.117e-09	++++	1.16587e-05	11	108724600	Illumina	DDX10	NA
cg17565444	-0.0051692	0.00089393	7.357e-09	----	1.20264e-05	14	94429203	Illumina	ASB2	NA
cg19784428	-0.0132783	0.00229886	7.649e-09	----	1.24705e-05	19	16830746	Illumina	NWD1	TRUE
cg13429998	0.0163161	0.00282494	7.661e-09	++++	1.24705e-05	1	42384947	Illumina	HIVEP3	NA
cg02532700	-0.00987035	0.00171022	7.862e-09	----	1.27707e-05	22	37257404	Illumina	NCF4	TRUE
cg17651613	-0.0157325	0.00272627	7.894e-09	----	1.27958e-05	8	143111540	TyHomer	MIR4539	NA
cg20059012	-0.0189966	0.00329294	7.979e-09	----	1.29064e-05	12	53613154	Illumina	RARG	TRUE
cg20066188	-0.0126155	0.00219049	8.451e-09	----	1.36413e-05	22	37678791	Illumina	CYTH4	TRUE
cg09342011	0.00498477	0.000865597	8.473e-09	++++	1.36483e-05	9	135382718	Illumina	C9orf171	NA
cg16251918	-0.00632357	0.00109816	8.494e-09	----	1.36536e-05	10	80873603	Illumina	ZMIZ1	NA
cg14768892	-0.0121519	0.00211223	8.76e-09	----	1.40519e-05	15	39915931	Illumina	FSIP1	NA
cg23667432	-0.008619	0.00149902	8.936e-09	----	1.42906e-05	2	233244439	Illumina	ALPP	TRUE
cg13025388	-0.00127577	0.000221901	8.962e-09	----	1.42906e-05	11	118098752	Illumina	MPZL3	NA
cg05595396	0.00942793	0.00163998	8.988e-09	++++	1.42906e-05	19	13829764	TyHomer	CCDC130	NA
cg16983588	0.0158291	0.00275351	8.994e-09	++++	1.42906e-05	11	129793108	Illumina	PRDM10	TRUE
cg12426771	-0.00846303	0.00147236	9.033e-09	----	1.42906e-05	9	75886149	TyHomer	ANXA1	NA
cg13628881	0.0110383	0.00192043	9.041e-09	++++	1.42906e-05	17	46180013	Illumina	CBX1	NA
cg26892401	-0.004049	0.000704443	9.041e-09	----	1.42906e-05	7	2847908	Illumina	GNA12	NA
cg02710230	0.0103319	0.00179772	9.072e-09	++++	1.42906e-05	15	86296229	Zhou	RP11-158M2.4	NA
cg01994049	0.0178865	0.00311239	9.091e-09	++++	1.42906e-05	11	18601075	Illumina	UEVLD	NA
cg14210872	-0.00295164	0.000513613	9.094e-09	+-+-	1.42906e-05	1	155294935	Illumina	RUSC1	TRUE
cg27646484	0.00787635	0.00137093	9.177e-09	++++	1.43917e-05	16	31210736	TyHomer	PYCARD-AS1	TRUE
cg12804716	0.00969684	0.00169086	9.76e-09	++++	1.52749e-05	14	58604949	Illumina	C14orf37	NA
cg21380990	-0.0114513	0.00199778	9.926e-09	----	1.55033e-05	22	43403980	Illumina	PACSIN2	NA
cg21188533	0.0344615	0.00601383	1.002e-08	++++	1.56185e-05	3	53700263	Illumina	CACNA1D	TRUE
cg11684302	0.0115968	0.00202514	1.026e-08	++++	1.59437e-05	12	4489155	Illumina	FGF23	TRUE
cg15410835	-0.029986	0.00523655	1.027e-08	----	1.59437e-05	8	143125637	TyHomer	MIR4539	TRUE
cg14551458	-0.0180716	0.00315835	1.054e-08	----	1.633e-05	5	123149103	TyHomer	CSNK1G3	NA
cg16251489	-0.00564145	0.000986068	1.058e-08	----	1.63592e-05	16	17490793	Illumina	XYLT1	NA
cg02013841	-0.0109894	0.00192364	1.111e-08	----	1.71443e-05	13	49159767	TyHomer	LINC00462	TRUE
cg12147622	-0.0104101	0.00182235	1.114e-08	----	1.71563e-05	10	74021432	TyHomer	DDIT4	TRUE
cg22232492	0.0074694	0.00130796	1.125e-08	++++	1.72912e-05	20	12152900	TyHomer	BTBD3	NA
cg24597159	0.00896128	0.00157126	1.175e-08	++++	1.80238e-05	19	7723346	TyHomer	RETN	NA
cg06226386	0.00888308	0.00155771	1.18e-08	++++	1.80646e-05	8	22500449	Illumina	FLJ14107	TRUE
cg15328025	-0.00711802	0.00124876	1.198e-08	----	1.83038e-05	1	155107693	Illumina	SLC50A1	NA
cg23401251	0.00902821	0.00158551	1.239e-08	++++	1.88928e-05	2	27683905	Illumina	IFT172	TRUE
cg04749503	0.011816	0.00207551	1.248e-08	++++	1.89925e-05	2	113223247	TyHomer	TTL	NA
cg03252902	-0.00288934	0.000507648	1.258e-08	----	1.9107e-05	3	98275054	Zhou	CPOX	NA
cg14655840	0.00896646	0.00157664	1.292e-08	++++	1.95849e-05	2	2711189	TyHomer	MYT1L	NA
cg27178191	0.00671743	0.00118165	1.31e-08	++++	1.98102e-05	12	51819149	Illumina	SLC4A8	TRUE
cg13937905	-0.00754546	0.00132739	1.312e-08	----	1.98102e-05	12	53612551	Illumina	RARG	TRUE
cg16872613	0.00723067	0.00127228	1.322e-08	++++	1.99135e-05	10	131260015	TyHomer	MGMT	TRUE
cg24125710	0.0144789	0.00254778	1.324e-08	++++	1.99135e-05	3	176414852	Zhou	RP11-644C3.1	TRUE
cg27332104	0.0103307	0.00181865	1.344e-08	++++	2.01749e-05	15	52386161	Zhou	CTD-2184D3.1	TRUE
cg08940075	0.00577293	0.00101639	1.348e-08	++++	2.01957e-05	1	95388680	Illumina	CNN3	TRUE
cg11533519	-0.00617755	0.00108786	1.358e-08	+---	2.02482e-05	20	4954399	Illumina	SLC23A2	NA
cg26992381	-0.0126402	0.002226	1.359e-08	----	2.02482e-05	3	71478152	Illumina	FOXP1	NA
cg07408456	0.00641522	0.00112978	1.36e-08	++++	2.02482e-05	19	15590532	Illumina	PGLYRP2	TRUE
cg15026637	0.0116045	0.00204373	1.362e-08	++++	2.02482e-05	12	43295760	TyHomer	LINC02450	NA
cg10788371	-0.0106016	0.00186899	1.408e-08	----	2.08918e-05	11	76381040	Illumina	LRRC32	TRUE
cg23022457	0.00707259	0.00124852	1.472e-08	++++	2.17995e-05	15	75040503	Illumina	CYP1A2	NA
cg12910977	0.021569	0.00381507	1.571e-08	++++	2.3221e-05	5	138207492	Illumina	LRRTM2	NA
cg10692136	-0.00401393	0.000710086	1.579e-08	----	2.32947e-05	16	17461119	Illumina	XYLT1	NA
cg03517919	0.0102142	0.00180749	1.595e-08	++++	2.34112e-05	1	10398268	Illumina	KIF1B	TRUE
cg24087280	0.00810737	0.00143471	1.596e-08	++++	2.34112e-05	17	48193712	Illumina	SAMD14	NA
cg26931213	0.00961114	0.0017008	1.596e-08	++++	2.34112e-05	8	23526066	TyHomer	NKX3-1	NA
cg00336149	0.0220437	0.00390342	1.63e-08	++++	2.38193e-05	3	53700195	Illumina	CACNA1D	TRUE
cg13547053	0.0118172	0.00209254	1.63e-08	++++	2.38193e-05	2	179184864	Illumina	OSBPL6	TRUE
cg13518852	0.0141209	0.00250093	1.64e-08	++++	2.39202e-05	1	212892006	TyHomer	BATF3	NA
cg01756827	0.010644	0.00188634	1.674e-08	++++	2.437e-05	20	47923790	TyHomer	SNORD12	NA
cg12329529	-0.0063852	0.00113248	1.718e-08	----	2.49634e-05	11	60822826	Zhou	RP11-881M11.8	NA
cg03028088	-0.00957875	0.00170043	1.77e-08	----	2.56707e-05	10	63843221	Illumina	ARID5B	NA
cg02693701	0.0144826	0.00257385	1.835e-08	++++	2.65635e-05	1	42340205	Illumina	HIVEP3	NA
cg11134246	0.00710547	0.00126357	1.873e-08	++++	2.70628e-05	1	44458001	Illumina	CCDC24	TRUE
cg26413501	0.00979343	0.00174391	1.957e-08	++++	2.82236e-05	6	140762703	TyHomer	MIR3668	NA
cg13318355	0.00959983	0.00170992	1.975e-08	-+++	2.84301e-05	7	6072034	Illumina	ANKRD61	NA
cg23287816	0.0113398	0.00202026	1.988e-08	++++	2.85639e-05	14	39846355	Zhou	CTAGE5	NA
cg13545717	0.0077475	0.00138069	2.008e-08	++++	2.87977e-05	9	126585875	Illumina	DENND1A	TRUE
cg14934396	-0.0080801	0.00144033	2.024e-08	----	2.89733e-05	17	73641675	Illumina	SMIM6	NA
cg21880882	0.00869938	0.00155092	2.033e-08	++++	2.90482e-05	5	413948	Illumina	AHRR	NA
cg20385913	-0.00536011	0.000956028	2.063e-08	----	2.94224e-05	15	75054510	TyHomer	CYP1A2	NA
cg10756618	-0.00701873	0.00125246	2.095e-08	----	2.98236e-05	3	126627942	Illumina	CHCHD6	NA
cg26781524	0.0089092	0.0015903	2.116e-08	++++	3.00671e-05	16	81272080	Illumina	BCMO1	TRUE
cg19925780	0.0110916	0.00198049	2.138e-08	++++	3.03239e-05	1	101509557	Zhou	RP11-421L21.3	TRUE
cg11064779	0.00832198	0.00148674	2.175e-08	++++	3.07921e-05	8	143101257	TyHomer	MIR4539	NA
cg07057251	0.00700467	0.00125148	2.18e-08	++++	3.07923e-05	3	137689856	TyHomer	CLDN18	NA
cg22996023	-0.00759161	0.0013564	2.183e-08	----	3.07923e-05	17	8803989	Illumina	PIK3R5	NA
cg10974463	0.00976043	0.00174575	2.258e-08	++++	3.17921e-05	14	24845722	Illumina	NFATC4	TRUE
cg13882251	0.0103348	0.00184868	2.266e-08	++++	3.18466e-05	19	40772266	Illumina	AKT2	NA
cg04858539	0.0079484	0.00142215	2.284e-08	++++	3.20412e-05	22	33964297	Illumina	LARGE	NA
cg00819417	-0.0133769	0.00239442	2.314e-08	----	3.24032e-05	17	29698916	Illumina	NF1	NA
cg22744280	0.00907877	0.00162668	2.389e-08	++++	3.3314e-05	12	112200054	Zhou	RP11-162P23.2	NA
cg08331284	-0.00719358	0.00128894	2.392e-08	----	3.3314e-05	10	80841582	Illumina	ZMIZ1	NA
cg19288676	-0.0143386	0.00256919	2.392e-08	----	3.3314e-05	2	168366363	Zhou	AC074363.1	NA
cg12602838	0.00345706	0.000619528	2.403e-08	++++	3.33885e-05	1	39196971	TyHomer	RRAGC	NA
cg05726450	0.00737517	0.00132173	2.406e-08	++++	3.33885e-05	17	8771947	Illumina	PIK3R6	NA
cg23510258	0.00946115	0.00169571	2.413e-08	++++	3.34255e-05	17	80840821	Illumina	TBCD	TRUE
cg15806304	0.00805405	0.00144381	2.428e-08	++++	3.3573e-05	10	119000083	Illumina	SLC18A2	TRUE
cg04931655	0.00746892	0.00133964	2.471e-08	++++	3.41065e-05	16	27414210	Illumina	IL21R	NA
cg05157376	-0.0130189	0.00233546	2.483e-08	----	3.42109e-05	1	92781750	Illumina	RPAP2	NA
cg27312979	0.0265185	0.00475984	2.528e-08	+++?	3.47688e-05	10	97094453	Illumina	SORBS1	TRUE
cg17547179	-0.0079475	0.00142757	2.589e-08	----	3.55444e-05	7	45068955	Illumina	CCM2	NA
cg15187398	-0.00955134	0.0017159	2.601e-08	----	3.56458e-05	19	2093896	Illumina	MOBKL2A	TRUE
cg20249566	-0.0141634	0.00254467	2.608e-08	----	3.56783e-05	19	16830739	Illumina	NWD1	TRUE
cg12951110	0.0111822	0.00200959	2.631e-08	++++	3.59293e-05	8	81065540	Illumina	TPD52	NA
cg24049493	0.0201421	0.00362161	2.673e-08	++++	3.64383e-05	1	42385941	Illumina	HIVEP3	TRUE
cg20691469	0.00543876	0.000978352	2.712e-08	++++	3.69048e-05	4	2691863	Illumina	FAM193A	NA
cg18146737	-0.0102688	0.00184802	2.75e-08	----	3.7356e-05	1	92946700	Illumina	GFI1	TRUE
cg09099830	-0.0098738	0.00177795	2.8e-08	----	3.79683e-05	16	30485485	Illumina	ITGAL	TRUE
cg08662964	0.00154715	0.000279129	2.977e-08	+++?	4.02541e-05	2	54827585	Illumina	SPTBN1	NA
cg10465514	-0.0118923	0.00214559	2.979e-08	----	4.02541e-05	3	15031948	Illumina	NR2C2	NA
cg05954228	-0.00648397	0.00117109	3.082e-08	----	4.15731e-05	17	72509125	TyHomer	CD300LB	NA
cg10814005	-0.00518057	0.000936731	3.194e-08	----	4.30087e-05	14	91711041	Illumina	GPR68	TRUE
cg26577523	-0.00418098	0.000756076	3.205e-08	----	4.30816e-05	2	70270826	Illumina	PCBP1-AS1	NA
cg25038295	-0.00796429	0.00144085	3.248e-08	----	4.35837e-05	16	72874571	Illumina	ZFHX3	NA
cg12144393	-0.0158597	0.00287151	3.33e-08	??--	4.45425e-05	11	117480983	Illumina	DSCAML1	NA
cg16508202	0.00340104	0.000615783	3.331e-08	++++	4.45425e-05	7	147501016	Illumina	CNTNAP2	NA
cg15396830	-0.0209088	0.00378858	3.411e-08	----	4.55334e-05	4	90224479	Illumina	GPRIN3	NA
cg01868616	-0.0105558	0.00191588	3.595e-08	----	4.79067e-05	11	75041600	Illumina	ARRB1	NA
cg02775989	0.00708123	0.0012856	3.627e-08	++++	4.82498e-05	17	47465656	Zhou	RP11-81K2.1	NA
cg20469744	0.00795003	0.00144434	3.707e-08	++++	4.92292e-05	13	43949447	Illumina	ENOX1	TRUE
cg16734637	-0.0097778	0.00177727	3.764e-08	----	4.99002e-05	3	71100200	Illumina	FOXP1	NA
cg15387619	0.0212065	0.00385587	3.803e-08	++++	5.03308e-05	3	132316156	Illumina	ACKR4	NA
cg01800052	0.00769701	0.00139988	3.834e-08	++++	5.06071e-05	2	28917990	TyHomer	PPP1CB	NA
cg16665765	0.00563188	0.00102432	3.837e-08	++++	5.06071e-05	3	37934293	Illumina	CTDSPL	TRUE
cg00502062	0.00940733	0.00171192	3.903e-08	++++	5.13898e-05	1	201578212	TyHomer	NAV1	TRUE
cg03915012	0.00213146	0.000388533	4.113e-08	+++-	5.40625e-05	4	902074	Illumina	GAK	TRUE
cg00065944	0.0135112	0.00246363	4.152e-08	++++	5.44824e-05	13	77015067	TyHomer	KCTD12	NA
cg19494306	0.013886	0.00253221	4.164e-08	++++	5.45471e-05	12	53028192	Zhou	KRT128P	NA
cg03140521	-0.00875687	0.00159713	4.185e-08	----	5.47292e-05	1	68299388	Illumina	GNG12	TRUE
cg12637027	-0.0060852	0.00110998	4.199e-08	----	5.48194e-05	5	56690874	Zhou	CTD-2023N9.1	NA
cg01695348	0.00892835	0.00162871	4.209e-08	++++	5.48571e-05	3	113616235	Illumina	GRAMD1C	NA
cg05034361	0.00306192	0.000558605	4.221e-08	++++	5.49208e-05	1	145658042	Illumina	RNF115	NA
cg16744741	0.0106881	0.00195026	4.245e-08	++++	5.514e-05	4	82126025	Illumina	PRKG2	TRUE
cg04180046	0.0185031	0.00337669	4.261e-08	++++	5.52269e-05	7	45002736	Illumina	MYO1G	TRUE
cg25061445	-0.0119457	0.00218008	4.266e-08	----	5.52269e-05	15	57912784	Illumina	GCOM1	NA
cg18463452	0.00674926	0.00123223	4.32e-08	++++	5.58323e-05	15	41766831	Illumina	RTF1	NA
cg13698411	0.00906893	0.00165593	4.334e-08	++++	5.59195e-05	18	44675108	Illumina	HDHD2	NA
cg15241876	-0.00770007	0.00140621	4.357e-08	----	5.61225e-05	22	37257594	Illumina	NCF4	NA
cg09156714	0.00863786	0.00157776	4.381e-08	++++	5.63375e-05	21	37110991	Zhou	RUNX1	NA
cg22867359	0.00593898	0.00108503	4.411e-08	++++	5.66289e-05	16	17570564	TyHomer	XYLT1	NA
cg20644981	0.00899504	0.00164397	4.462e-08	++++	5.71885e-05	4	152020400	Illumina	RPS3A	TRUE
cg27598684	0.00538788	0.000985119	4.519e-08	++++	5.7823e-05	8	118946927	Illumina	EXT1	NA
cg25396818	0.00390571	0.000714159	4.527e-08	++++	5.78295e-05	3	4848353	Illumina	ITPR1	NA
cg05396397	0.0130217	0.00238308	4.649e-08	++++	5.92556e-05	1	11908164	Illumina	NPPA	TRUE
cg05547483	-0.0148641	0.00272034	4.654e-08	----	5.92556e-05	7	80741676	TyHomer	SEMA3C	NA
cg01435643	0.0168962	0.00309455	4.762e-08	++++	6.05308e-05	13	113689776	Illumina	MCF2L	TRUE
cg06586615	-0.00930563	0.00170565	4.876e-08	----	6.1878e-05	1	155107648	Illumina	SLC50A1	NA
cg05308107	0.0179122	0.00328343	4.888e-08	++++	6.19284e-05	13	67802760	Illumina	PCDH9	NA
cg11930731	0.0109415	0.00200595	4.91e-08	++++	6.21051e-05	10	32499848	TyHomer	EPC1	NA
cg08902828	-0.00942948	0.00172953	4.979e-08	----	6.28748e-05	5	400832	Illumina	AHRR	NA
cg24891125	0.00520877	0.000955479	4.995e-08	++++	6.29738e-05	5	422573	Illumina	AHRR	TRUE
cg12710546	0.00592175	0.00108636	5.008e-08	++++	6.30347e-05	7	4773768	Illumina	FOXK1	NA
cg19654061	-0.00408223	0.000749039	5.038e-08	----	6.3309e-05	2	233243398	Illumina	ALPP	TRUE
cg14356220	0.00929515	0.00170582	5.063e-08	++++	6.35197e-05	3	101914752	Zhou	ZPLD1	NA
cg13287296	0.0115238	0.00211603	5.154e-08	++++	6.45564e-05	15	55547898	Illumina	RAB27A	NA
cg18446336	-0.0199129	0.00365784	5.213e-08	----	6.51896e-05	7	2847575	Illumina	GNA12	TRUE
cg16116321	-0.0105032	0.00193074	5.328e-08	----	6.65199e-05	2	225244609	Illumina	FAM124B	TRUE
cg23896514	0.00562806	0.00103514	5.419e-08	++++	6.74751e-05	7	150103902	Illumina	LOC728743	TRUE
cg23219570	0.00616139	0.00113326	5.422e-08	++++	6.74751e-05	12	4488893	Illumina	FGF23	TRUE
cg15393221	0.00850602	0.00156599	5.581e-08	++++	6.9342e-05	19	40919485	Illumina	PRX	TRUE
cg23322172	0.011187	0.0020607	5.675e-08	++++	7.03966e-05	10	104233407	Illumina	TMEM180	TRUE
cg24020235	-0.0116994	0.00215634	5.777e-08	----	7.15468e-05	8	37575051	Illumina	LOC101929622	NA
cg08946781	0.0149025	0.00274745	5.824e-08	++++	7.20133e-05	17	38732694	TyHomer	CCR7	NA
cg11563217	0.0242867	0.00447811	5.846e-08	++++	7.21697e-05	17	72897787	TyHomer	FADS6	NA
cg10874644	0.0131398	0.00242298	5.861e-08	++++	7.22393e-05	5	83898708	TyHomer	EDIL3	TRUE
cg18158149	-0.0114878	0.00211869	5.889e-08	----	7.24686e-05	1	162138215	Illumina	NOS1AP	NA
cg21378582	0.0136694	0.00252136	5.912e-08	++++	7.26358e-05	11	72470381	Illumina	STARD10	NA
cg12988118	0.00683764	0.0012615	5.951e-08	++++	7.29987e-05	6	31744524	Illumina	C6orf27	TRUE
cg07902156	-0.0100162	0.00184807	5.967e-08	+---	7.30788e-05	5	1495284	Illumina	LPCAT1	TRUE
cg11197664	0.0113178	0.00208858	5.997e-08	++++	7.33298e-05	5	176755542	TyHomer	MXD3	TRUE
cg00174275	0.0073936	0.00136562	6.159e-08	++++	7.51915e-05	8	143210411	TyHomer	MIR4472-1	NA
cg15431537	0.0064197	0.00118605	6.209e-08	++++	7.56359e-05	6	41736916	TyHomer	FRS3	NA
cg00835193	-0.00936459	0.00173018	6.215e-08	----	7.56359e-05	19	2291780	Illumina	LINGO3	TRUE
cg25820462	0.00990145	0.0018302	6.301e-08	++++	7.65617e-05	12	94539274	TyHomer	PLXNC1	NA
cg04332373	0.00458512	0.000847788	6.361e-08	++++	7.71692e-05	4	15779642	Illumina	CD38	TRUE
cg05864097	0.00602451	0.00111426	6.417e-08	++++	7.77264e-05	16	85461981	TyHomer	MIR5093	NA
cg16391678	-0.00554543	0.00102615	6.513e-08	----	7.87655e-05	16	30485597	Illumina	ITGAL	TRUE
cg15352568	0.0127161	0.00235403	6.597e-08	++++	7.96566e-05	1	210049117	TyHomer	UTP25	NA
cg02451831	-0.00694335	0.00128548	6.613e-08	----	7.9725e-05	7	26578098	Illumina	KIAA0087	TRUE
cg18644227	-0.00756884	0.00140247	6.785e-08	----	8.1671e-05	1	161710013	TyHomer	DUSP12	NA
cg05194346	0.0143994	0.00266941	6.882e-08	++++	8.27095e-05	15	101305443	Zhou	RP11-66B24.5	TRUE
cg22055479	0.0106758	0.00198007	6.983e-08	++++	8.37929e-05	7	110082468	Zhou	AC003088.1	NA
cg17471757	0.00783328	0.00145492	7.285e-08	++++	8.7281e-05	1	53370852	Illumina	ECHDC2	NA
cg05012297	0.00178553	0.000331775	7.376e-08	++++	8.82342e-05	9	117110332	Illumina	AKNA	NA
cg06025827	0.0114689	0.0021316	7.43e-08	++++	8.87426e-05	5	169407696	Illumina	FAM196B	NA
cg25704068	0.00622964	0.00115822	7.504e-08	++++	8.94191e-05	2	26738759	Illumina	OTOF	NA
cg19089201	0.018839	0.00350265	7.511e-08	++++	8.94191e-05	7	45002287	Illumina	MYO1G	TRUE
cg02186444	0.00875646	0.00162815	7.525e-08	++++	8.94191e-05	17	73120977	Illumina	ARMC7	TRUE
cg10143064	0.00765207	0.00142285	7.533e-08	++++	8.94191e-05	17	72804065	Illumina	TMEM104	NA
cg15415882	-0.0108981	0.00202728	7.627e-08	----	9.03959e-05	3	194925340	Illumina	XXYLT1	NA
cg22894329	-0.00690479	0.00128503	7.733e-08	----	9.15116e-05	5	1495356	Illumina	LPCAT1	TRUE
cg15644324	0.0252608	0.00470164	7.754e-08	++++	9.16196e-05	1	42384647	Illumina	HIVEP3	TRUE
cg20059928	-0.0162741	0.00302918	7.768e-08	----	9.16447e-05	15	40361485	TyHomer	SRP14-AS1	TRUE
cg22516543	0.00637155	0.00118607	7.787e-08	++++	9.17286e-05	20	34437529	Illumina	PHF20	NA
cg14165660	0.00742954	0.00138395	7.945e-08	++++	9.34471e-05	10	112889349	TyHomer	ADRA2A	TRUE
cg07090714	-0.00793751	0.00147901	8.016e-08	----	9.41387e-05	6	6857062	TyHomer	LY86-AS1	TRUE
cg24567851	-0.0119407	0.0022251	8.034e-08	----	9.42067e-05	12	90272839	TyHomer	LINC02399	NA
cg22216217	-0.00555847	0.00103622	8.132e-08	+---	9.52112e-05	14	106331862	Zhou	IGHD7-27	NA
cg16398761	-0.00289018	0.000538844	8.155e-08	----	9.53358e-05	14	74220238	Illumina	C14orf43	TRUE
cg10961985	0.011368	0.00211998	8.216e-08	++++	9.59036e-05	1	196578628	Illumina	KCNT2	NA
cg13714975	0.0151407	0.00282442	8.292e-08	++++	9.66445e-05	11	33718099	Zhou	RP4-541C22.5	NA
cg19731612	-0.0152037	0.0028367	8.338e-08	----	9.70341e-05	5	176559334	Illumina	NSD1	TRUE
cg25945207	0.0133796	0.00249681	8.383e-08	++++	9.74108e-05	3	190418937	TyHomer	GMNC	NA
cg10321204	0.0122354	0.0022839	8.45e-08	++++	9.80417e-05	14	106397847	Illumina	KIAA0125	NA
cg04152466	0.00935106	0.00174592	8.511e-08	++++	9.86012e-05	6	56715790	Illumina	LOC101930010	NA
cg23491443	0.0120206	0.00224474	8.555e-08	++++	9.89624e-05	12	54230081	TyHomer	CISTR	NA
cg05969150	0.00631485	0.00118003	8.726e-08	++++	0.000100789	16	72882495	Illumina	ZFHX3	TRUE
cg19184897	0.0109566	0.00204816	8.822e-08	++++	0.000101746	12	58282506	Zhou	RP11-620J15.2	TRUE
cg05661533	-0.00821709	0.0015366	8.914e-08	+---	0.000102653	5	1495043	Illumina	LPCAT1	TRUE
cg15299997	0.00698265	0.00130615	8.993e-08	++++	0.000103409	2	234620463	Illumina	UGT1A5	TRUE
cg09796170	-0.0121521	0.00227333	9.017e-08	----	0.000103531	1	156548174	Illumina	TTC24	TRUE
cg16143121	0.00850184	0.001591	9.107e-08	++++	0.000104409	13	30929119	Illumina	LINC00426	NA
cg02834887	0.0053729	0.00100588	9.218e-08	++++	0.000105524	12	50692027	TyHomer	LIMA1	NA
cg10587886	-0.0155738	0.0029158	9.234e-08	----	0.000105551	3	8361835	Illumina	LMCD1-AS1	NA
cg00284949	0.0105198	0.00197151	9.506e-08	++++	0.000108304	3	186745247	Illumina	ST6GAL1	NA
cg10062919	-0.00543235	0.00101807	9.506e-08	+---	0.000108304	17	38503802	Illumina	RARA	TRUE
cg09636313	0.012186	0.00228385	9.517e-08	++++	0.000108304	16	89070025	TyHomer	CBFA2T3	TRUE
cg01162877	0.0151628	0.00284339	9.678e-08	++++	0.000109974	1	8651018	Illumina	RERE	NA
cg23535194	-0.00884624	0.00165984	9.845e-08	----	0.000111708	8	29266207	TyHomer	DUSP4	NA
cg15264878	0.0145626	0.00273303	9.909e-08	++++	0.000112269	13	77000241	TyHomer	KCTD12	NA
cg10895511	-0.00524366	0.000984465	1.002e-07	----	0.00011336	2	158277352	Illumina	CYTIP	NA
cg15102575	-0.0111083	0.00208579	1.006e-07	----	0.000113646	3	124510809	Illumina	ITGB5	NA
cg06131859	0.0125953	0.00236536	1.01e-07	++++	0.000113931	2	143635131	Illumina	KYNU	NA
cg13098984	0.00678988	0.00127525	1.013e-07	++++	0.000113936	11	12090750	Zhou	RP13-631K18.3	NA
cg24527695	0.00816462	0.00153342	1.013e-07	++++	0.000113936	6	4937087	Illumina	CDYL	NA
cg14829814	0.0140057	0.00263125	1.022e-07	++++	0.000114781	12	108294894	TyHomer	LOC728739	TRUE
cg25992330	0.0118806	0.00223286	1.033e-07	++++	0.000115848	10	73830099	Illumina	SPOCK2	NA
cg03272928	-0.0107477	0.00202024	1.038e-07	----	0.00011624	4	3357186	Illumina	RGS12	NA
cg15866363	0.00721956	0.00135721	1.041e-07	++++	0.000116407	1	21620071	Illumina	LOC100506801	NA
cg10750959	0.00851295	0.00160058	1.045e-07	++++	0.000116685	6	36107350	Illumina	MAPK13	TRUE
cg03509898	0.00429409	0.000807725	1.059e-07	++++	0.000118077	14	104190750	Illumina	ZFYVE21	TRUE
cg14162418	-0.00498817	0.000938495	1.066e-07	----	0.000118686	11	121336707	Illumina	SORL1	NA
cg17583307	0.00733652	0.00138041	1.068e-07	++++	0.000118737	7	72765764	Illumina	FKBP6	NA
cg01541424	0.00794685	0.0014961	1.086e-07	++++	0.000120565	12	127874654	TyHomer	LINC02375	NA
cg18383890	-0.00574868	0.00108244	1.091e-07	+---	0.000120946	13	100636252	Illumina	ZIC2	TRUE
cg24587305	-0.011031	0.00207734	1.095e-07	----	0.000121215	9	38026422	Illumina	SHB	NA
cg14179389	-0.0155162	0.00292218	1.097e-07	----	0.000121263	1	92947961	Illumina	GFI1	TRUE
cg18702971	0.00625777	0.0011786	1.099e-07	++++	0.00012131	22	29920546	Illumina	THOC5	TRUE
cg19377250	0.00761086	0.00143364	1.104e-07	++++	0.000121688	7	100463206	Illumina	SLC12A9	TRUE
cg07620544	0.00652193	0.00122944	1.128e-07	++++	0.000124156	16	31225357	Illumina	TRIM72	TRUE
cg05218021	0.00645017	0.00121637	1.14e-07	++++	0.000125271	1	38580101	Zhou	RP5-884C9.2	NA
cg13156132	-0.0123179	0.00232304	1.142e-07	----	0.000125271	2	235399596	TyHomer	ARL4C	NA
cg13504554	0.00794025	0.0014975	1.143e-07	++++	0.000125271	6	40508561	Illumina	LRFN2	NA
cg22486366	-0.010988	0.00207307	1.156e-07	----	0.000126416	1	20479732	Zhou	RP3-340N1.2	NA
cg04550950	0.00815779	0.0015392	1.158e-07	++++	0.000126416	1	90299895	Illumina	LRRC8D	TRUE
cg05603985	-0.0059026	0.00111372	1.159e-07	----	0.000126416	1	2161049	Illumina	SKI	TRUE
cg09224452	0.00891301	0.00168177	1.16e-07	++++	0.000126416	20	576394	TyHomer	TCF15	NA
cg16434190	-0.00487931	0.00092125	1.181e-07	----	0.000128523	11	64642144	Illumina	EHD1	TRUE
cg09732335	0.00848032	0.00160233	1.206e-07	++++	0.000131058	6	136968539	Illumina	MAP3K5	TRUE
cg26645655	0.0114352	0.002161	1.212e-07	++++	0.000131525	3	84851738	Zhou	LINC00971	TRUE
cg19684059	0.00784489	0.00148268	1.216e-07	++++	0.000131621	21	47533179	Illumina	COL6A2	NA
cg08282118	-0.00291763	0.00055146	1.218e-07	----	0.000131621	17	38480483	Illumina	RARA	NA
cg25119406	0.00625894	0.00118298	1.218e-07	++++	0.000131621	13	99856929	Illumina	UBAC2	NA
cg01120509	-0.00834196	0.00157685	1.221e-07	----	0.000131761	16	698230	Illumina	WDR90	TRUE
cg08822075	-0.0158066	0.00298822	1.226e-07	----	0.000132115	7	26193607	Illumina	NFE2L3	TRUE
cg01731783	-0.00547896	0.0010367	1.257e-07	----	0.000135267	14	74211788	Illumina	C14orf43	TRUE
cg12155969	0.0103973	0.00196774	1.265e-07	++++	0.000135938	15	92849000	Zhou	RP11-152L20.3	TRUE
cg01320510	0.0122136	0.00231165	1.267e-07	++++	0.000135964	17	8772194	Illumina	PIK3R6	NA
cg06223834	-0.00568314	0.00107589	1.276e-07	----	0.00013674	16	4103161	Illumina	ADCY9	TRUE
cg16146513	0.00812865	0.00154021	1.309e-07	++++	0.000139887	19	39801853	Illumina	LRFN1	NA
cg26157453	-0.00619589	0.001174	1.309e-07	----	0.000139887	20	31555148	TyHomer	SUN5	NA
cg18482303	0.0106501	0.0020186	1.32e-07	++++	0.000140868	2	135041380	Illumina	MGAT5	TRUE
cg07171956	0.0067141	0.0012731	1.336e-07	++++	0.000142378	22	37558687	Zhou	IL2RB	NA
cg22333163	0.0063799	0.00120981	1.339e-07	++++	0.000142501	15	42275814	Illumina	PLA2G4E	NA
cg25799109	-0.0142372	0.0027016	1.365e-07	----	0.000145068	3	57102900	Illumina	ARHGEF3	TRUE
cg22403782	-0.0158286	0.00300497	1.383e-07	---?	0.000146779	2	233246136	Illumina	ALPP	TRUE
cg23710031	0.00845604	0.00160637	1.409e-07	++++	0.000149333	12	57933085	Illumina	DCTN2	NA
cg12674212	0.00369297	0.000701984	1.435e-07	++++	0.00015188	7	56147375	Illumina	SUMF2	NA
cg00564190	-0.00775455	0.00147411	1.437e-07	----	0.000151883	12	16759509	Illumina	LMO3	TRUE
cg02727835	0.00788664	0.00149937	1.441e-07	++++	0.000152098	11	45940878	Illumina	PEX16	NA
cg08081361	0.00352414	0.000670111	1.448e-07	++-+	0.000152628	6	1462092	TyHomer	MIR6720	NA
cg21623028	0.00965445	0.00183594	1.452e-07	++++	0.000152841	5	420443	Illumina	AHRR	NA
cg14095048	0.00626256	0.00119139	1.468e-07	++++	0.000154314	22	25342876	Zhou	TMEM211	TRUE
cg03760191	-0.00551576	0.00104965	1.481e-07	----	0.000155469	10	22623047	Zhou	RP11-573G6.8	TRUE
cg04685387	-0.0115397	0.00219623	1.486e-07	----	0.000155782	10	34925640	Illumina	PARD3	TRUE
cg10781276	0.00995178	0.00189423	1.491e-07	++++	0.000156094	20	39946942	Zhou	ZHX3	NA
cg24959762	0.00869856	0.00165629	1.506e-07	++++	0.000157451	19	19717214	Illumina	PBX4	NA
cg21860825	0.0088278	0.00168113	1.512e-07	++++	0.000157864	12	19358289	Illumina	PLEKHA5	TRUE
cg13523217	0.00617225	0.0011763	1.545e-07	++++	0.000161092	9	135987503	Illumina	RALGDS	TRUE
cg14701962	0.00682729	0.00130158	1.56e-07	++++	0.000162436	1	162348010	Illumina	C1orf226	TRUE
cg14954575	-0.00424935	0.000810259	1.568e-07	----	0.000163049	9	127048213	Illumina	NEK6	NA
cg00792799	0.0101363	0.00193432	1.604e-07	++++	0.000166568	4	109604877	TyHomer	OSTC	NA
cg07787777	0.00778366	0.00148549	1.608e-07	++++	0.000166759	15	68944515	Illumina	CORO2B	NA
cg11873026	-0.00619588	0.00118295	1.626e-07	----	0.000168399	3	129326664	Illumina	PLXND1	NA
cg14257621	-0.0112719	0.00215269	1.639e-07	----	0.000169518	1	109229812	TyHomer	PRPF38B	NA
cg08434071	-0.00502271	0.000959376	1.646e-07	----	0.000170014	1	15485867	Illumina	TMEM51	NA
cg02730804	0.00512845	0.000979624	1.649e-07	++++	0.000170075	5	125799820	Illumina	GRAMD3	TRUE
cg16871449	0.00629573	0.00120265	1.651e-07	++++	0.000170075	12	132094100	TyHomer	SFSWAP	TRUE
cg23825480	0.00782257	0.0014944	1.654e-07	++++	0.000170157	22	31336785	Illumina	MORC2	TRUE
cg19371224	0.00509444	0.000973302	1.657e-07	++++	0.000170239	17	1251190	Illumina	YWHAE	NA
cg08189186	0.0134523	0.00257116	1.677e-07	++++	0.000172064	19	38793546	Illumina	C19orf33	TRUE
cg04615529	0.00777702	0.00148725	1.703e-07	++++	0.000174473	5	149237013	TyHomer	LOC644762	NA
cg21458828	0.0099472	0.00190235	1.705e-07	++++	0.000174473	2	10441157	TyHomer	HPCAL1	NA
cg12549632	0.00591632	0.00113176	1.718e-07	++++	0.000175571	16	27741322	Illumina	KIAA0556	NA
cg02999834	0.00918077	0.00175695	1.738e-07	++++	0.00017738	9	101095186	Illumina	GABBR2	NA
cg10420527	-0.00727892	0.0013931	1.742e-07	----	0.000177553	11	68138505	Illumina	LRP5	TRUE
cg17260354	0.0075389	0.00144316	1.752e-07	++++	0.000178337	17	74002064	Illumina	CDK3	NA
cg00687135	-0.0117616	0.00225162	1.755e-07	----	0.000178407	3	21792991	Illumina	ZNF385D	TRUE
cg12530192	0.00872068	0.00167031	1.78e-07	++++	0.000180675	1	174761118	Illumina	RABGAP1L	NA
cg15474579	-0.0107017	0.00204986	1.782e-07	----	0.000180675	6	36645812	Illumina	CDKN1A	TRUE
cg25715909	0.00983167	0.00188443	1.815e-07	++++	0.00018378	20	44649350	Illumina	SLC12A5	NA
cg19093370	0.0148887	0.00285438	1.827e-07	++++	0.000184752	17	17110180	Illumina	PLD6	TRUE
cg00885208	0.011697	0.00224413	1.866e-07	++++	0.000188449	15	70827566	TyHomer	LINC02204	NA
cg22963267	0.00840119	0.00161206	1.874e-07	++++	0.00018901	17	64960218	Illumina	CACNG4	NA
cg25957688	-0.00290908	0.000558319	1.884e-07	----	0.00018977	2	233286290	Zhou	AC068134.6	NA
cg20368972	0.0109137	0.00209575	1.914e-07	++++	0.000192541	6	130054629	TyHomer	ARHGAP18	NA
cg01577707	0.0124012	0.00238178	1.922e-07	++++	0.000192943	11	122057720	Illumina	MIR100HG	NA
cg07233933	0.00930314	0.0017868	1.923e-07	++++	0.000192943	5	173352671	Illumina	CPEB4	TRUE
cg22057874	0.00787722	0.00151307	1.928e-07	++++	0.000193193	2	179184866	Illumina	OSBPL6	TRUE
cg12185832	0.00701589	0.00134784	1.937e-07	++++	0.000193692	16	15634554	Illumina	C16orf45	NA
cg26332838	-0.00305965	0.000587804	1.938e-07	----	0.000193692	12	55840205	Zhou	RP11-110A12.2	NA
cg02104900	-0.0110513	0.00212343	1.946e-07	----	0.00019424	8	125667339	Illumina	MTSS1	NA
cg09040301	-0.00498209	0.000958354	2.008e-07	----	0.00020017	13	49107519	Illumina	RCBTB2	NA
cg12734136	-0.00599509	0.00115346	2.02e-07	+---	0.000201106	14	106331073	Zhou	IGHG1	NA
cg16185223	0.00898217	0.00172838	2.027e-07	++++	0.000201543	14	64688013	Illumina	SYNE2	NA
cg12030946	0.00641536	0.00123472	2.038e-07	++++	0.000202376	1	210034961	TyHomer	UTP25	NA
cg15133043	0.0105647	0.00203351	2.044e-07	++++	0.000202711	17	29405668	Zhou	RP11-848P1.9	NA
cg19427338	0.00795161	0.00153096	2.06e-07	++++	0.000204035	2	42566455	Zhou	COX7A2L	TRUE
cg10399789	-0.0129532	0.00249696	2.131e-07	----	0.000210797	1	92945668	Illumina	GFI1	TRUE
cg01083159	0.00690263	0.00133093	2.145e-07	++++	0.00021191	15	78918220	Illumina	CHRNB4	NA
cg07978331	-0.00910439	0.00175668	2.187e-07	----	0.000215783	16	75046041	Illumina	ZNRF1	NA
cg00932141	0.00335441	0.000647505	2.213e-07	++-+	0.00021807	4	80832187	Illumina	ANTXR2	TRUE
cg05971521	0.00582008	0.00112374	2.228e-07	++++	0.000219268	20	35584019	TyHomer	SAMHD1	TRUE
cg27500901	0.00830188	0.00160565	2.336e-07	++++	0.000229604	4	4916363	TyHomer	LOC101928306	NA
cg04928639	0.00641688	0.00124119	2.342e-07	++++	0.000229901	5	38024052	TyHomer	LINC02110	NA
cg22080940	0.012448	0.0024083	2.356e-07	++++	0.000230981	11	126322278	Illumina	KIRREL3	NA
cg24258295	0.00643173	0.00124473	2.377e-07	++++	0.000232744	5	65505402	Zhou	CTD-2016O11.1	NA
cg18863237	-0.00763358	0.00147743	2.381e-07	----	0.00023284	17	79624126	Illumina	PDE6G	NA
cg21883059	-0.0212631	0.00411556	2.385e-07	----	0.000232936	6	52118417	TyHomer	IL17F	NA
cg11769885	0.0198871	0.00385416	2.471e-07	++++	0.000241031	1	42384491	Illumina	HIVEP3	NA
cg23623585	0.00848846	0.00164579	2.5e-07	++++	0.000243551	11	46244178	TyHomer	LOC101928894	NA
cg12008779	0.019052	0.00369452	2.512e-07	++++	0.000244298	6	163881737	Illumina	QKI	NA
cg09534893	0.00824645	0.00159917	2.514e-07	++++	0.000244298	2	207846643	TyHomer	CPO	NA
cg19147608	0.00941844	0.00182709	2.538e-07	++++	0.00024632	2	235024837	TyHomer	SPP2	NA
cg08262724	0.00695997	0.00135167	2.617e-07	++++	0.000253641	1	216061673	Illumina	USH2A	NA
cg09865488	-0.0108941	0.00211581	2.62e-07	----	0.000253641	7	2996642	Illumina	CARD11	NA
cg05406609	0.00760726	0.00147771	2.633e-07	++++	0.00025458	1	203619298	Illumina	ATP2B4	NA
cg23441595	-0.00653398	0.00126934	2.639e-07	----	0.000254841	22	37273987	Illumina	NCF4	TRUE
cg20606301	0.0121825	0.00236838	2.692e-07	++++	0.000259634	17	9571882	Illumina	USP43	NA
cg21921474	0.00636441	0.00123783	2.724e-07	++++	0.000262392	1	27287181	Illumina	C1orf172	TRUE
cg23954423	-0.00711991	0.00138494	2.734e-07	----	0.000263027	6	46291216	Illumina	RCAN2	NA
cg01649837	-0.0120008	0.00233499	2.754e-07	----	0.000264621	19	16830643	Illumina	NWD1	NA
cg17588460	-0.00879397	0.00171124	2.763e-07	----	0.000265156	11	118090742	Illumina	AMICA1	NA
cg25694025	-0.00873812	0.001701	2.791e-07	----	0.000267465	3	100560964	Illumina	ABI3BP	NA
cg26275598	0.00808678	0.00157428	2.794e-07	++++	0.000267465	8	124167044	TyHomer	FAM83A	NA
cg17936567	-0.0049469	0.000963086	2.799e-07	----	0.000267612	22	39832667	Illumina	TAB1	NA
cg24081180	0.00572979	0.00111565	2.809e-07	++++	0.000268236	5	350579	Illumina	AHRR	NA
cg12728129	0.0101951	0.00198582	2.837e-07	++++	0.000270574	3	190418944	TyHomer	GMNC	NA
cg21121843	-0.0113726	0.00221537	2.844e-07	----	0.00027081	4	3203982	Illumina	HTT	TRUE
cg18992688	-0.00357658	0.000696749	2.848e-07	----	0.00027081	1	206223241	Illumina	AVPR1B	TRUE
cg02417427	-0.00552447	0.00107625	2.85e-07	+---	0.00027081	5	79479211	Illumina	SERINC5	TRUE
cg25003628	0.0175059	0.00341104	2.865e-07	??++	0.0002719	16	83092927	Illumina	CDH13	NA
cg03519967	0.00811442	0.00158142	2.881e-07	++++	0.000273032	1	26010346	Illumina	MAN1C1	TRUE
cg27124512	0.00737059	0.00143652	2.884e-07	++++	0.000273032	16	31225350	Illumina	TRIM72	TRUE
cg09232813	0.00781163	0.00152293	2.907e-07	++++	0.000274725	16	74763653	Illumina	FA2H	NA
cg20433154	0.00741826	0.00144626	2.909e-07	++++	0.000274725	5	325118	Illumina	AHRR	NA
cg01873977	-0.00993889	0.00193782	2.914e-07	----	0.00027486	8	125699897	Illumina	MTSS1	TRUE
cg05719579	0.0107784	0.00210226	2.943e-07	++++	0.000277257	1	26010540	Illumina	MAN1C1	NA
cg10657878	0.00655893	0.0012799	2.982e-07	++++	0.000280588	2	74369703	Illumina	BOLA3	NA
cg00300637	0.00995807	0.00194416	3.022e-07	++++	0.000284006	5	319433	Illumina	AHRR	TRUE
cg07346255	0.00451169	0.000881049	3.042e-07	++++	0.000285538	20	62580234	Illumina	UCKL1	NA
cg11054403	0.00759954	0.00148438	3.061e-07	++++	0.000286972	14	70658611	Zhou	RP11-486O13.2	TRUE
cg18542464	0.0101294	0.00197867	3.067e-07	++++	0.000287024	10	76767691	Illumina	KAT6B	NA
cg07161822	0.00847912	0.00165635	3.069e-07	++++	0.000287024	7	101178717	Illumina	COL26A1	NA
cg23474890	0.0104041	0.00203323	3.104e-07	++++	0.000289946	12	122467179	Illumina	BCL7A	TRUE
cg13646880	0.0127756	0.00249869	3.172e-07	++++	0.000295862	2	102685846	Illumina	IL1R1	NA
cg25779782	0.0114899	0.0022473	3.175e-07	++++	0.000295862	3	124840638	Illumina	SLC12A8	NA
cg03109660	-0.00879441	0.00172128	3.235e-07	----	0.00030109	4	37684505	Illumina	RELL1	TRUE
cg06997537	0.00658596	0.00128914	3.242e-07	++++	0.000301377	3	45928018	Illumina	CCR9	NA
cg19070894	0.00799909	0.00156593	3.252e-07	++++	0.000301943	5	134823888	TyHomer	TIFAB	TRUE
cg00943035	0.00700427	0.00137225	3.322e-07	++++	0.000308072	20	55091359	Illumina	GCNT7	NA
cg10217853	-0.0134801	0.00264136	3.335e-07	----	0.000308628	15	98505199	Illumina	ARRDC4	NA
cg04344422	0.00922431	0.00180748	3.336e-07	++++	0.000308628	1	3126365	Illumina	PRDM16	NA
cg08833255	0.0122074	0.00239323	3.382e-07	++++	0.000312509	11	134594313	TyHomer	LOC100507548	NA
cg18105529	0.00532144	0.00104373	3.423e-07	++++	0.00031592	17	7643190	Illumina	DNAH2	TRUE
cg27430293	0.011981	0.00235003	3.428e-07	++++	0.000316003	16	89069935	TyHomer	CBFA2T3	TRUE
cg10972543	0.00738062	0.00144792	3.444e-07	++++	0.000317099	1	162336629	Illumina	NOS1AP	NA
cg04942605	-0.00441962	0.000867107	3.451e-07	----	0.000317365	22	37699966	Illumina	CYTH4	NA
cg04640972	0.0078409	0.00153874	3.475e-07	++++	0.000319192	10	8373522	TyHomer	LINC00708	TRUE
cg23973532	0.012864	0.00252474	3.484e-07	++++	0.000319638	8	67054592	Illumina	TRIM55	NA
cg05848337	0.0151728	0.00297947	3.535e-07	++++	0.000323804	7	22484498	Illumina	STEAP1B	NA
cg00417826	0.00547731	0.00107566	3.542e-07	++++	0.000323804	9	101610706	Illumina	GALNT12	NA
cg12068280	0.00933078	0.00183242	3.542e-07	++++	0.000323804	19	46804528	Illumina	HIF3A	TRUE
cg17684034	-0.0105156	0.00206526	3.549e-07	----	0.00032406	5	74862658	Illumina	POLK	NA
cg01930541	0.0150103	0.00294825	3.557e-07	++++	0.000324406	12	105428098	Illumina	ALDH1L2	NA
cg15530112	-0.0071231	0.00140084	3.678e-07	----	0.000335046	14	53929908	Zhou	AL163953.3	TRUE
cg12818408	0.00362577	0.000713548	3.748e-07	++++	0.00034102	9	131690369	Illumina	PHYHD1	NA
cg05289668	0.00567486	0.00111699	3.765e-07	++++	0.000342163	14	74761114	Illumina	ABCD4	NA
cg19459791	0.00966073	0.00190164	3.77e-07	++++	0.000342214	15	65363022	Zhou	RASL12	TRUE
cg24665592	-0.0218085	0.00429538	3.83e-07	----	0.000347252	4	41348910	TyHomer	LIMCH1	NA
cg04706063	-0.00426614	0.00084031	3.837e-07	----	0.000347479	8	102920721	Illumina	NCALD	NA
cg12057576	0.00577127	0.00113685	3.844e-07	++++	0.000347704	15	78918529	Illumina	CHRNB4	TRUE
cg07104557	-0.0105149	0.00207163	3.862e-07	+---	0.000348606	7	1036653	Illumina	C7orf50	TRUE
cg22707640	-0.00139475	0.000274795	3.863e-07	--+-	0.000348606	2	10355798	TyHomer	MIR4261	NA
cg02825765	0.00340739	0.000671504	3.89e-07	++++	0.000350583	1	225614261	Illumina	LBR	TRUE
cg04089665	0.00803987	0.00158451	3.894e-07	++++	0.000350583	10	10754216	TyHomer	SFTA1P	NA
cg11320225	-0.00758836	0.00149671	3.977e-07	----	0.000357638	1	161709963	TyHomer	DUSP12	NA
cg19260263	0.00433349	0.00085489	3.998e-07	++-+	0.000359108	8	141529015	TyHomer	CHRAC1	NA
cg06805218	-0.00353843	0.000698088	4.004e-07	----	0.000359229	5	14676623	Illumina	OTULIN	NA
cg17419818	-0.0103419	0.00204056	4.017e-07	----	0.000359977	8	103120736	Illumina	NCALD	NA
cg10816760	0.00954478	0.00188353	4.031e-07	++++	0.000360812	6	142890973	Illumina	LOC153910	TRUE
cg07954423	-0.00629004	0.00124134	4.039e-07	----	0.00036111	9	130741881	Illumina	FAM102A	TRUE
cg27592871	0.00520429	0.00102722	4.054e-07	++++	0.000361551	1	228585413	Illumina	MIR6742	NA
cg23256579	0.0139201	0.00274763	4.058e-07	++++	0.000361551	12	11002403	Illumina	PRR4	TRUE
cg26038582	0.0322877	0.00637311	4.058e-07	++++	0.000361551	1	42384390	Illumina	HIVEP3	TRUE
cg09249036	0.00721726	0.00142531	4.113e-07	++++	0.000366029	1	9430190	TyHomer	LOC100506022	NA
cg22200352	0.00833176	0.00164557	4.124e-07	++++	0.000366585	1	70826136	Illumina	HHLA3	NA
cg06882932	-0.00562022	0.00111009	4.13e-07	----	0.000366696	21	35324237	Illumina	LINC00649	NA
cg06139706	0.00540118	0.00106727	4.177e-07	++++	0.000370017	6	106341856	TyHomer	PRDM1	NA
cg24158160	0.00684732	0.00135304	4.177e-07	++++	0.000370017	1	151693222	Illumina	C1orf230	TRUE
cg07811915	0.0112122	0.00221597	4.198e-07	++++	0.00037069	7	144509662	Illumina	TPK1	NA
cg03284117	0.00433775	0.000857314	4.199e-07	-+++	0.00037069	12	14369886	Zhou	RP11-134N1.2	NA
cg12605080	0.0057592	0.00113825	4.199e-07	++++	0.00037069	3	37966887	Illumina	CTDSPL	TRUE
cg05113537	-0.00876894	0.00173385	4.248e-07	----	0.000374587	8	103169068	TyHomer	MIR5680	NA
cg14279641	0.00883874	0.00174914	4.345e-07	++++	0.000382278	9	93763689	Zhou	RP11-367F23.2	NA
cg06568490	0.00788727	0.00156091	4.349e-07	++++	0.000382278	3	13525965	Illumina	HDAC11	TRUE
cg14513685	-0.00845064	0.00167251	4.357e-07	----	0.000382278	15	92619028	Illumina	SLCO3A1	NA
cg19006283	0.00719505	0.00142403	4.358e-07	++++	0.000382278	20	32488943	TyHomer	CHMP4B	NA
cg03461577	-0.0111368	0.00220421	4.36e-07	----	0.000382278	11	33901166	Illumina	LMO2	NA
cg11860203	0.00416036	0.000823486	4.369e-07	++++	0.000382633	17	32582516	Illumina	CCL2	TRUE
cg05737530	0.00481522	0.000953495	4.416e-07	++++	0.00038631	7	3735988	Illumina	SDK1	NA
cg13207339	0.0106766	0.0021143	4.425e-07	++++	0.000386659	6	162116168	Illumina	PARK2	NA
cg01458821	0.01563	0.00309543	4.432e-07	++++	0.000386833	5	121427834	TyHomer	LOX	NA
cg08445450	0.00280058	0.000554766	4.459e-07	++++	0.00038875	12	12171254	TyHomer	BCL2L14	NA
cg12581512	-0.00408805	0.000810709	4.593e-07	----	0.00039998	14	94422013	Illumina	ASB2	NA
cg07183830	-0.0053297	0.00105717	4.62e-07	----	0.000401878	12	121660838	Illumina	P2RX4	NA
cg04308328	0.00726888	0.00144192	4.628e-07	++++	0.000401929	9	96075009	Illumina	WNK2	NA
cg12621745	-0.00522508	0.00103651	4.631e-07	----	0.000401929	8	145043333	Illumina	PLEC1	TRUE
cg23681440	-0.00973118	0.00193083	4.658e-07	----	0.000403818	13	27498239	TyHomer	GPR12	TRUE
cg17485141	0.00415839	0.000825519	4.721e-07	++++	0.00040882	2	42566556	Zhou	COX7A2L	TRUE
cg00448292	0.00695454	0.00138087	4.745e-07	++++	0.000410438	3	4863959	Illumina	ITPR1	NA
cg27286120	0.0115192	0.00228736	4.753e-07	+++-	0.000410669	13	67802706	Illumina	PCDH9	NA
cg03499675	0.00531261	0.00105529	4.797e-07	++++	0.000414007	6	31744339	Illumina	C6orf27	TRUE
cg24374476	-0.00403428	0.000801762	4.86e-07	----	0.000418976	10	74080727	TyHomer	DNAJB12	NA
cg25212025	-0.0104555	0.00207912	4.936e-07	----	0.00042445	10	34602937	Illumina	PARD3	TRUE
cg02232409	0.00950008	0.00188917	4.938e-07	++++	0.00042445	2	106002474	Illumina	FHL2	NA
cg25157472	0.00687776	0.00136772	4.94e-07	++++	0.00042445	3	12996362	Illumina	IQSEC1	TRUE
cg10072269	0.0171171	0.00340428	4.953e-07	++++	0.000425094	6	43061834	Illumina	PTK7	NA
cg24735235	-0.0187738	0.00373405	4.964e-07	----	0.000425564	1	16163479	Illumina	FLJ37453	TRUE
cg26844213	0.00893986	0.00177838	4.983e-07	++++	0.000426719	6	11233592	Illumina	NEDD9	TRUE
cg26681628	0.0125746	0.0025033	5.082e-07	++++	0.000434714	16	54210550	TyHomer	LINC02169	TRUE
cg26409336	0.00838302	0.00166967	5.147e-07	++++	0.000439787	7	81515913	TyHomer	HGF	NA
cg05156137	0.0118948	0.00236971	5.181e-07	++++	0.000441884	21	35898975	Illumina	RCAN1	TRUE
cg14410487	0.00736945	0.00146819	5.183e-07	++++	0.000441884	22	38396083	Illumina	POLR2F	NA
cg10130628	0.0105769	0.00210806	5.239e-07	++++	0.000446166	6	30958445	TyHomer	MUC21	NA
cg27429364	0.0106849	0.00213083	5.319e-07	++++	0.000452479	1	21900204	Illumina	ALPL	NA
cg20713035	0.000732731	0.000146154	5.347e-07	++++	0.00045436	5	14410284	Illumina	TRIO	TRUE
cg12919873	-0.0138509	0.00276397	5.408e-07	----	0.000459038	21	38929815	TyHomer	DYRK1A	NA
cg03140410	-0.0104594	0.00208822	5.479e-07	----	0.000464554	17	30594811	Illumina	RHBDL3	NA
cg08595501	-0.01269	0.00253612	5.624e-07	----	0.000476324	5	75878300	Illumina	IQGAP2	TRUE
cg08606254	0.00375725	0.000751073	5.659e-07	+++?	0.000478661	5	323969	Illumina	AHRR	TRUE
cg17309085	-0.00792817	0.00158489	5.664e-07	----	0.000478661	11	99564894	Illumina	CNTN5	NA
cg09696560	0.0102978	0.00206032	5.789e-07	++++	0.000488662	3	185178617	Illumina	MAP3K13	TRUE
cg15688628	0.00811759	0.00162419	5.795e-07	++++	0.000488662	12	94539768	TyHomer	PLXNC1	TRUE
cg09537006	-0.00404026	0.000808426	5.802e-07	----	0.000488718	14	74237539	Illumina	ELMSAN1	NA
cg05452432	-0.00905331	0.00181248	5.884e-07	----	0.000495084	12	73067770	TyHomer	TRHDE-AS1	NA
cg22328630	0.00688365	0.00137894	5.977e-07	++++	0.000502151	11	124647244	Illumina	MSANTD2	NA
cg03662644	-0.00385344	0.000771951	5.981e-07	----	0.000502151	22	37962746	Illumina	CDC42EP1	NA
cg05941376	0.0139693	0.00279969	6.051e-07	++++	0.000507476	5	167836834	Illumina	WWC1	TRUE
cg00655875	0.00898104	0.00180071	6.117e-07	++++	0.000512233	7	30959805	Illumina	AQP1	NA
cg12052018	0.00353253	0.000708295	6.121e-07	++-?	0.000512233	14	75119059	TyHomer	LTBP2	NA
cg11681325	0.00575641	0.00115449	6.161e-07	++++	0.000515022	19	47660965	Illumina	SAE1	NA
cg01127300	-0.0124924	0.00250572	6.178e-07	----	0.000515884	22	38614796	TyHomer	SNORA92	TRUE
cg16786458	0.0149321	0.00299519	6.185e-07	++++	0.00051591	5	149108820	Illumina	PPARGC1B	TRUE
cg02583484	-0.00761856	0.00152904	6.274e-07	----	0.000522769	12	54677008	Illumina	HNRNPA1	TRUE
cg27139381	0.0137912	0.00276869	6.321e-07	++++	0.000526117	14	105369770	Zhou	CTD-3051D23.3	NA
cg15212295	-0.0041349	0.000830208	6.34e-07	----	0.000526562	17	64710687	Illumina	PRKCA	TRUE
cg27503801	0.00924113	0.00185544	6.34e-07	++++	0.000526562	10	22654968	Illumina	SPAG6	NA
cg01658815	0.00464364	0.000932394	6.347e-07	++++	0.000526576	10	116444040	Illumina	ABLIM1	TRUE
cg14699161	0.0102874	0.00206851	6.581e-07	??++	0.000545404	2	89165403	TyHomer	MIR4436A	NA
cg04086928	-0.00583439	0.00117333	6.61e-07	----	0.000547219	9	134612644	Illumina	RAPGEF1	TRUE
cg24646748	0.0119113	0.00239605	6.653e-07	++++	0.000550189	5	82281494	TyHomer	SCARNA18	NA
cg11307857	0.00490484	0.000986945	6.705e-07	++++	0.000553895	11	128599031	Illumina	FLI1	NA
cg24420534	0.0123619	0.00248759	6.716e-07	++++	0.000554211	8	143177785	TyHomer	MIR4472-1	TRUE
cg21204922	0.0114551	0.00230539	6.735e-07	++++	0.000555185	5	168303088	Illumina	SLIT3	NA
cg08479533	0.00845436	0.00170218	6.807e-07	++++	0.000559307	7	90680162	Illumina	CDK14	NA
cg02851133	-0.00293566	0.000591062	6.808e-07	----	0.000559307	1	156494351	TyHomer	MEF2D	NA
cg11827514	-0.0156608	0.00315322	6.814e-07	----	0.000559307	8	143125722	TyHomer	MIR4539	TRUE
cg14625801	0.00671536	0.00135211	6.814e-07	++++	0.000559307	1	32216877	Illumina	ADGRB2	NA
cg22100563	0.00782835	0.00157674	6.874e-07	++++	0.000563632	20	62505188	Illumina	TPD52L2	TRUE
cg21895155	0.00620556	0.0012501	6.904e-07	++++	0.000565491	1	164588507	Illumina	PBX1	NA
cg21199085	0.0270742	0.00545753	7.017e-07	++++	0.000574137	15	59469479	Illumina	MYO1E	NA
cg05077162	0.0113298	0.00228506	7.115e-07	++++	0.000581539	1	30176408	TyHomer	LINC01648	NA
cg23508931	0.00942091	0.0019002	7.127e-07	++++	0.000581903	4	2438227	Illumina	CFAP99	NA
cg01966866	0.00948664	0.00191458	7.235e-07	++++	0.000590097	7	30959824	Illumina	AQP1	NA
cg07356233	0.0033683	0.000680191	7.346e-07	++++	0.000598517	10	26771480	Illumina	APBB1IP	NA
cg05141280	0.0103927	0.00209902	7.376e-07	++++	0.000600328	1	110078630	TyHomer	GPR61	NA
cg09430877	0.00446642	0.000902207	7.4e-07	++++	0.000601338	11	59040560	Zhou	RP11-1036E20.9	NA
cg12428546	0.00545667	0.00110225	7.404e-07	++++	0.000601338	9	117281041	TyHomer	WHRN	NA
cg24021808	0.0128965	0.00260556	7.437e-07	++++	0.000603383	13	40805588	Zhou	RP11-427J23.1	NA
cg21548231	0.0082064	0.00165895	7.547e-07	++++	0.000611665	3	32381608	Illumina	CMTM8	NA
cg13545705	-0.0066735	0.00135002	7.683e-07	+---	0.000621624	16	67312573	Illumina	PLEKHG4	NA
cg17288782	0.00901482	0.00182369	7.686e-07	++++	0.000621624	3	195273714	Zhou	AC091633.3	NA
cg07786995	0.00437307	0.000884835	7.723e-07	++++	0.000623963	1	162114714	Illumina	NOS1AP	TRUE
cg08266095	-0.0129132	0.00261382	7.798e-07	----	0.000629363	5	123149716	TyHomer	CSNK1G3	TRUE
cg10862160	0.00576329	0.00116681	7.837e-07	++++	0.00063185	1	21984544	Illumina	RAP1GAP	NA
cg26697317	0.00786169	0.00159208	7.892e-07	++++	0.00063562	16	66524973	Illumina	BEAN1	NA
cg19614811	-0.0128086	0.00259421	7.918e-07	----	0.000637049	3	98250723	Illumina	GPR15	TRUE
cg03345925	0.00935072	0.00189423	7.957e-07	++++	0.00063952	8	144599347	Illumina	ZC3H3	TRUE
cg08278892	-0.00158294	0.000320737	8.002e-07	----	0.00064188	19	55574619	Illumina	RDH13	TRUE
cg21811986	-0.00587697	0.0011908	8.003e-07	----	0.00064188	3	5053132	TyHomer	BHLHE40-AS1	NA
cg05645538	0.00848311	0.00171909	8.029e-07	++++	0.000643296	8	56858948	Illumina	LYN	NA
cg26811832	0.0110414	0.00223762	8.039e-07	++++	0.000643429	13	67802655	Illumina	PCDH9	NA
cg06467317	0.00787952	0.00159722	8.086e-07	++++	0.000645931	4	81283996	Illumina	C4orf22	NA
cg13832201	-0.00717686	0.00145479	8.087e-07	----	0.000645931	17	19282521	Illumina	MAPK7	TRUE
cg21140898	-0.0111344	0.00225802	8.18e-07	----	0.000652684	1	51442318	TyHomer	CDKN2C	TRUE
cg17679916	-0.010054	0.00203911	8.2e-07	----	0.000653449	14	49950387	TyHomer	RPS29	NA
cg06824917	0.00463974	0.00094107	8.211e-07	++++	0.000653449	10	50285414	Illumina	VSTM4	NA
cg05962824	0.0050683	0.00102801	8.215e-07	++++	0.000653449	7	110472392	Illumina	IMMP2L	NA
cg24016523	0.00848336	0.00172089	8.239e-07	++++	0.000654645	12	117418384	Illumina	LOC100506551	NA
cg11902728	0.0068497	0.00138955	8.247e-07	++++	0.000654645	19	35786580	Illumina	MAG	TRUE
cg02094681	-0.0333037	0.00675844	8.32e-07	----	0.000659761	5	113661575	TyHomer	KCNN2	NA
cg12072028	-0.0183372	0.00372194	8.36e-07	----	0.000662252	14	92981227	Illumina	RIN3	TRUE
cg10726445	0.0156552	0.0031792	8.467e-07	++++	0.00067004	13	76336809	Illumina	LMO7	NA
cg03518467	0.00599625	0.00121796	8.515e-07	++++	0.000673148	2	181934906	Zhou	UBE2E3	NA
cg15619756	-0.00430016	0.000873805	8.602e-07	----	0.00067933	16	17436933	Illumina	XYLT1	NA
cg15267384	0.010193	0.00207219	8.701e-07	++++	0.000686446	5	88175870	Illumina	MEF2C	NA
cg13528349	0.0113407	0.00230564	8.713e-07	++++	0.00068669	21	35899082	Illumina	RCAN1	NA
cg08327371	0.0066063	0.00134429	8.908e-07	++++	0.000701342	16	23849401	Illumina	PRKCB	TRUE
cg14973055	0.00820737	0.0016703	8.937e-07	++++	0.000702908	17	72306038	Illumina	DNAI2	TRUE
cg02032558	-0.00840241	0.00171036	8.985e-07	----	0.000705246	4	155662438	Zhou	LRAT	TRUE
cg11575089	-0.00586142	0.00119313	8.985e-07	----	0.000705246	1	155107462	Illumina	SLC50A1	NA
cg20630344	-0.00753215	0.00153412	9.119e-07	----	0.000715036	16	80604078	Illumina	LINC01227	NA
cg05816188	-0.0178258	0.00363151	9.17e-07	----	0.000718305	4	100274232	Illumina	ADH1C	NA
cg24171547	-0.00597919	0.00121833	9.216e-07	----	0.000721176	11	118753670	Illumina	CXCR5	NA
cg17307655	0.00642427	0.00130952	9.304e-07	++++	0.000727325	9	117214672	Illumina	DFNB31	NA
cg00357551	0.0101191	0.00206289	9.328e-07	++++	0.000728463	5	169407472	Illumina	FAM196B	TRUE
cg03384915	-0.00511889	0.00104366	9.354e-07	----	0.000729755	19	16986822	Illumina	SIN3B	TRUE
cg10807309	0.00937353	0.00191122	9.368e-07	??++	0.000730109	6	31761062	Illumina	VARS	TRUE
cg14680885	0.00619485	0.00126328	9.401e-07	++++	0.000731515	17	74001656	Illumina	CDK3	NA
cg09469355	-0.0076439	0.0015588	9.405e-07	----	0.000731515	1	2161886	Illumina	SKI	TRUE
cg18007737	-0.0114652	0.00233876	9.473e-07	----	0.000736062	2	233265159	TyHomer	ALPG	NA
cg19385649	0.00767862	0.00156666	9.523e-07	++++	0.000739202	16	57673139	Illumina	ADGRG1	NA
cg05812200	0.0118088	0.00240978	9.566e-07	++++	0.000741794	4	16463145	Zhou	RP11-446J8.1	NA
cg12689529	-0.00391942	0.000800103	9.65e-07	----	0.000747218	11	126335883	Illumina	KIRREL3	TRUE
cg23021329	0.00462789	0.00094478	9.663e-07	++++	0.000747218	3	52256186	Illumina	TLR9	TRUE
cg20460771	0.00540148	0.00110272	9.665e-07	++++	0.000747218	1	28521540	Illumina	PTAFR	TRUE
cg23439009	0.00534636	0.0010917	9.716e-07	++++	0.000750409	7	73530827	Illumina	LIMK1	NA
cg05957567	0.00501938	0.00102528	9.801e-07	++++	0.000756217	12	122467228	Illumina	BCL7A	TRUE
cg04602511	0.00755281	0.00154318	9.864e-07	++++	0.000760317	16	27735333	Illumina	KIAA0556	NA
cg05648472	0.00548909	0.00112169	9.9e-07	++++	0.000762331	11	45232364	Illumina	PRDM11	TRUE
cg05429117	0.00862507	0.00176332	1.001e-06	++++	0.000770032	10	83630419	TyHomer	NRG3	TRUE
cg08980646	0.00475514	0.000972247	1.004e-06	++++	0.000771571	15	66441509	Illumina	MEGF11	NA
cg25255847	-0.0145335	0.00297167	1.005e-06	----	0.000771571	20	62360072	Illumina	ZGPAT	NA
cg00531338	0.00627082	0.00128255	1.012e-06	++++	0.000776164	18	76321379	TyHomer	SALL3	TRUE
cg11225089	0.00591887	0.00121061	1.013e-06	++++	0.000776164	5	131430859	TyHomer	CSF2	TRUE
cg17874010	0.0119301	0.00244021	1.014e-06	++++	0.000776164	4	151056662	Illumina	DCLK2	NA
cg06774729	0.00767779	0.0015707	1.018e-06	++++	0.000778453	10	48478612	TyHomer	GDF10	NA
cg15160624	-0.0137568	0.00281488	1.023e-06	----	0.000781502	3	21793157	Illumina	ZNF385D	NA
cg00634475	0.00791594	0.00162007	1.028e-06	++++	0.000784545	11	96000764	Illumina	MAML2	NA
cg00255573	0.00962278	0.0019698	1.033e-06	++++	0.000786804	14	66313911	TyHomer	MIR625	NA
cg01907945	0.0103952	0.00212791	1.033e-06	++++	0.000786804	3	150726740	Illumina	CLRN1-AS1	NA
cg16264581	0.0071609	0.00146621	1.04e-06	++++	0.000791335	18	3061278	TyHomer	LPIN2	NA
cg07411532	0.00570638	0.00116844	1.041e-06	++++	0.000791335	20	56266785	Illumina	PMEPA1	NA
cg03732020	0.00557687	0.001142	1.043e-06	++++	0.000792075	11	47282968	Illumina	NR1H3	TRUE
cg00619824	0.00711682	0.00145829	1.06e-06	++++	0.000804162	1	26528550	Illumina	CATSPER4	NA
cg05776619	-0.0108645	0.00222631	1.061e-06	----	0.000804162	8	143125785	TyHomer	MIR4539	NA
cg15384365	0.00710053	0.00145555	1.07e-06	++++	0.000810187	1	204071182	Illumina	SOX13	NA
cg06164364	0.00580985	0.00119156	1.084e-06	++++	0.000819983	17	39186669	Illumina	KRTAP1-4	NA
cg03743191	0.00597197	0.00122571	1.103e-06	++++	0.000833539	10	1258225	Illumina	ADARB2	NA
cg00088797	0.0102218	0.00209805	1.105e-06	++++	0.000834172	3	12976288	Illumina	IQSEC1	TRUE
cg23132302	0.00832491	0.00170878	1.106e-06	++++	0.000834172	17	2728929	Illumina	RAP1GAP2	NA
cg24578857	0.0194703	0.00399904	1.123e-06	++++	0.000846166	17	17110207	Illumina	PLD6	TRUE
cg18864535	0.0105837	0.00217438	1.13e-06	++++	0.00085061	14	105369758	Zhou	CTD-3051D23.3	NA
cg24149237	-0.00526308	0.00108142	1.134e-06	----	0.000852789	11	117687628	Zhou	DSCAML1	TRUE
cg18567079	0.0132876	0.0027307	1.139e-06	++++	0.000855715	2	47039888	TyHomer	LINC01118	NA
cg13772414	-0.00625891	0.00128665	1.147e-06	----	0.000860887	2	222383060	Illumina	EPHA4	TRUE
cg10513302	0.00436684	0.000897999	1.157e-06	++++	0.000867456	6	30698905	Illumina	FLOT1	TRUE
cg22099081	0.0135414	0.0027847	1.158e-06	++++	0.000867456	12	128296831	Zhou	RP11-749H20.1	NA
cg27587780	0.00614067	0.001263	1.162e-06	++++	0.000869608	5	131817482	Illumina	IRF1	TRUE
cg22490254	0.0075114	0.00154548	1.172e-06	++++	0.000876241	2	11269719	Zhou	AC062028.1	TRUE
cg14373646	0.00200974	0.000413572	1.177e-06	++++	0.000878278	7	87230509	Illumina	ABCB1	NA
cg26655506	-0.00461487	0.000949672	1.177e-06	----	0.000878278	14	94421976	Illumina	ASB2	NA
cg03789580	0.00516886	0.00106417	1.191e-06	++++	0.000887866	14	77031518	Zhou	RP11-187O7.3	NA
cg06648759	0.00897659	0.00184883	1.202e-06	++++	0.000895201	13	40892751	TyHomer	LINC00548	TRUE
cg24217948	0.0120479	0.00248209	1.21e-06	++++	0.00090029	18	42261980	Illumina	SETBP1	TRUE
cg15985905	0.00715362	0.00147388	1.212e-06	++++	0.000900909	12	128078475	TyHomer	LINC02411	TRUE
cg05065950	0.00376316	0.000775431	1.216e-06	++++	0.000903013	21	46278904	Illumina	PTTG1IP	NA
cg02743070	-0.00477273	0.000983662	1.222e-06	----	0.000906466	10	80834309	Illumina	ZMIZ1	TRUE
cg01072045	0.0058439	0.00120448	1.223e-06	++++	0.000906466	11	47475796	TyHomer	RAPSN	NA
cg12894984	0.00686245	0.00141454	1.226e-06	++++	0.000907818	17	37823631	Illumina	PNMT	TRUE
cg03940088	0.00813501	0.00167718	1.232e-06	++++	0.000911386	22	44481648	Illumina	PARVB	NA
cg14711927	-0.00293442	0.000605308	1.248e-06	----	0.000922338	2	70369031	TyHomer	LINC01816	NA
cg15482893	0.00699399	0.00144304	1.255e-06	++++	0.000926624	1	32837667	Illumina	BSDC1	TRUE
cg20157888	0.0109175	0.00225384	1.273e-06	++++	0.000939015	10	98447831	Illumina	PIK3AP1	NA
cg18394552	0.010642	0.0021972	1.276e-06	++++	0.000939432	5	159428643	TyHomer	TTC1	TRUE
cg23548616	0.00645881	0.00133349	1.276e-06	++++	0.000939432	7	147829930	Illumina	CNTNAP2	NA
cg24424217	0.00452617	0.000934627	1.28e-06	++++	0.000941478	10	135123421	Illumina	ZNF511	TRUE
cg07211476	0.0104867	0.00216607	1.29e-06	++++	0.000947028	18	53448189	Zhou	LINC01415	TRUE
cg17351876	0.00735754	0.00151975	1.29e-06	++++	0.000947028	1	205202574	Illumina	TMCC2	NA
cg03326609	0.0085677	0.00177074	1.308e-06	++++	0.00095933	4	124165382	Illumina	SPATA5	NA
cg11380570	0.0106587	0.00220321	1.313e-06	++++	0.000961902	6	28271503	TyHomer	PGBD1	NA
cg17943663	0.00550861	0.00113869	1.314e-06	++++	0.000961902	17	74001963	Illumina	CDK3	TRUE
cg03547355	-0.00633825	0.00131034	1.317e-06	+---	0.000963184	1	227003060	TyHomer	PSEN2	TRUE
cg06108459	0.00319619	0.000660832	1.321e-06	++++	0.000965194	6	43089049	Illumina	PTK7	TRUE
cg22792560	0.010635	0.00219931	1.327e-06	++++	0.000968661	4	152446017	Illumina	FAM160A1	NA
cg16700758	0.00395392	0.000817703	1.329e-06	++++	0.000969204	17	32582359	Illumina	CCL2	TRUE
cg16117386	0.00755875	0.00156373	1.34e-06	++++	0.000976303	6	56706379	Illumina	DST	NA
cg09279763	-0.0214071	0.00442891	1.342e-06	----	0.000976838	7	2847477	Illumina	GNA12	NA
cg21922810	0.0101126	0.00209242	1.345e-06	++++	0.000978099	1	6669887	Zhou	KLHL21	TRUE
cg12729894	-0.00636039	0.00131613	1.347e-06	----	0.000978631	11	1774378	Illumina	HCCA2	TRUE
cg21614816	0.0079856	0.00165256	1.35e-06	++++	0.000979888	8	143171137	Zhou	RP11-953B20.1	NA
cg13493414	0.00950521	0.00196735	1.355e-06	++++	0.000982395	21	40064997	TyHomer	ERG	NA
cg01770632	0.00554436	0.00114758	1.356e-06	++++	0.000982395	8	141929332	Illumina	PTK2	NA
cg21868348	0.00651697	0.00134907	1.36e-06	++-+	0.000984368	4	77229891	Illumina	STBD1	NA
cg17560073	0.00817891	0.00169349	1.368e-06	++++	0.000989231	8	124850602	TyHomer	FER1L6	TRUE
cg00361201	0.00669573	0.00138667	1.375e-06	++++	0.000993154	1	45974726	Illumina	MMACHC	NA
cg11319437	0.00593421	0.00122902	1.376e-06	++++	0.000993154	6	64235361	Zhou	PTP4A1	NA
cg06201087	0.00551124	0.00114147	1.378e-06	++++	0.000993668	3	4863817	Illumina	ITPR1	NA
cg04721793	-0.00749371	0.00155246	1.386e-06	----	0.000998292	9	132319760	TyHomer	NTMT1	NA
cg27449150	-0.00579722	0.00120103	1.387e-06	----	0.000998292	1	118197326	TyHomer	TENT5C	TRUE
cg21970789	0.0051036	0.00105744	1.39e-06	++++	0.000999519	5	134826388	TyHomer	TIFAB	TRUE
cg03999941	-0.00789488	0.00163594	1.394e-06	----	0.00100032	5	957511	TyHomer	LOC100506688	TRUE
cg03047995	0.0076714	0.00158969	1.395e-06	++++	0.00100032	14	24601588	Illumina	FITM1	TRUE
cg11248580	0.00754224	0.00156295	1.395e-06	++++	0.00100032	2	56304880	Zhou	AC011306.1	NA
cg04132263	-0.0113205	0.00234613	1.399e-06	----	0.00100225	13	79968174	Illumina	RBM26	NA
cg02017860	0.0083792	0.00173687	1.405e-06	+++?	0.00100562	1	173543256	Illumina	SLC9C2	NA
cg22520883	-0.0043802	0.000908028	1.408e-06	----	0.00100683	2	129200799	TyHomer	HS6ST1	NA
cg22031614	-0.00255927	0.00053058	1.41e-06	----	0.00100733	15	76628424	Illumina	ISL2	TRUE
cg21240898	0.00812331	0.00168426	1.414e-06	++++	0.00100925	6	119655126	Illumina	MAN1A1	NA
cg09172850	-0.0125824	0.00260946	1.422e-06	??--	0.00101402	1	191933198	Zhou	RP11-541F9.2	TRUE
cg20717459	0.00908992	0.00188636	1.445e-06	++++	0.00102947	17	66347800	Illumina	ARSG	NA
cg26274299	0.00830246	0.00172318	1.449e-06	++++	0.00103137	2	107450560	Illumina	ST6GAL2	NA
cg12443119	0.00416318	0.000864239	1.456e-06	++++	0.0010354	4	88770115	TyHomer	MEPE	NA
cg17665497	0.00611859	0.00127103	1.48e-06	++++	0.00105053	19	415722	TyHomer	C2CD4C	TRUE
cg23434767	0.00448092	0.000930834	1.48e-06	++++	0.00105053	16	5084782	Illumina	NAGPA-AS1	NA
cg24200825	0.0109684	0.00227906	1.489e-06	++++	0.00105595	1	46235092	TyHomer	IPP	NA
cg25614265	-0.0265046	0.0055083	1.496e-06	----	0.00105994	2	223924453	Zhou	KCNE4	NA
cg26099045	0.0123354	0.00256402	1.502e-06	++++	0.00106321	2	64291800	TyHomer	VPS54	TRUE
cg00848156	0.00621616	0.00129215	1.504e-06	++++	0.00106338	12	124714861	Illumina	ZNF664-FAM101A	NA
cg01346147	0.00612083	0.00127238	1.505e-06	++++	0.00106338	6	36317409	TyHomer	C6orf222	NA
cg03593481	0.00558276	0.00116077	1.513e-06	++-+	0.00106806	6	109637095	Zhou	CCDC162P	NA
cg09369940	0.0109812	0.00228378	1.522e-06	++++	0.00107343	2	239527307	TyHomer	LINC01107	NA
cg20734421	-0.00199766	0.000415499	1.526e-06	+---	0.00107527	12	14720805	Illumina	PLBD1	TRUE
cg06647533	0.00843313	0.00175414	1.528e-06	++++	0.00107569	6	29478254	Zhou	XXbac-BPG13B8.10	NA
cg06001419	0.00736424	0.00153206	1.534e-06	++++	0.00107893	7	4717725	TyHomer	FOXK1	TRUE
cg03426508	0.008992	0.00187097	1.539e-06	++++	0.00108118	17	17012823	Illumina	MPRIP	NA
cg10969408	0.00777407	0.00161758	1.54e-06	++++	0.00108118	16	46782337	Illumina	MYLK3	NA
cg11670749	0.00577728	0.00120222	1.543e-06	++++	0.0010823	7	73303364	TyHomer	TMEM270	NA
cg12464134	-0.00780873	0.001625	1.545e-06	----	0.00108272	7	5578193	Zhou	ACTB	NA
cg19470964	-0.00187342	0.00038989	1.548e-06	----	0.00108384	15	91203934	Illumina	LINC01585	NA
cg16178855	0.00599769	0.00124959	1.589e-06	++++	0.00111154	20	56269979	Illumina	PMEPA1	TRUE
cg10595984	0.00241446	0.000503434	1.619e-06	++++	0.00113052	15	86299156	Illumina	LOC101929679	NA
cg27086356	0.0117346	0.00244685	1.62e-06	++++	0.00113052	3	170627562	Illumina	EIF5A2	NA
cg02116244	0.00972573	0.00202799	1.621e-06	++++	0.00113052	9	135320040	Illumina	C9orf171	NA
cg13903421	0.0183701	0.00383067	1.622e-06	++++	0.00113052	2	219738714	Illumina	WNT6	TRUE
cg01094982	-0.00619851	0.00129373	1.658e-06	----	0.00115457	22	43401279	Illumina	PACSIN2	NA
cg25006149	0.00606671	0.00126679	1.676e-06	++++	0.00116605	1	243671885	Illumina	AKT3	NA
cg13718185	0.00646916	0.00135091	1.678e-06	++++	0.00116639	8	22877275	Illumina	RHOBTB2	TRUE
cg08216829	0.0103874	0.00216922	1.68e-06	++++	0.00116673	7	142012534	Zhou	TRBV4-1	NA
cg00096705	0.010825	0.00226141	1.694e-06	++++	0.0011754	12	8994120	Illumina	A2ML1	NA
cg03253449	-0.0162351	0.00339174	1.696e-06	----	0.00117573	9	14213559	Illumina	NFIB	NA
cg14301562	0.00403598	0.000843526	1.713e-06	++++	0.00118645	10	76936085	Illumina	SAMD8	TRUE
cg10531355	-0.00857354	0.00179246	1.726e-06	----	0.00119438	5	79489249	Illumina	SERINC5	TRUE
cg19709355	-0.00392472	0.000820586	1.729e-06	----	0.00119538	17	38504102	Illumina	RARA	TRUE
cg24541193	0.0116568	0.00243739	1.731e-06	++++	0.00119569	1	169433715	Illumina	SLC19A2	TRUE
cg05765011	-0.00690461	0.00144384	1.735e-06	----	0.00119738	16	4103225	Illumina	ADCY9	TRUE
cg15656813	-0.0105872	0.00221426	1.741e-06	----	0.00120045	4	81104695	Zhou	PRDM8	TRUE
cg23169111	0.00692397	0.00144839	1.749e-06	++++	0.00120489	20	3065582	Illumina	AVP	TRUE
cg06321596	-0.0113493	0.00237436	1.754e-06	----	0.00120726	16	17562960	Illumina	XYLT1	TRUE
cg21732004	0.00516647	0.0010815	1.778e-06	+--+	0.00122269	11	422107	Illumina	ANO9	TRUE
cg26530942	0.0066003	0.0013822	1.795e-06	++++	0.00123328	2	232110727	Illumina	ARMC9	TRUE
cg21152694	0.000930056	0.000194904	1.825e-06	++-+	0.00125277	11	64885413	Illumina	ZNHIT2	TRUE
cg13751113	-0.00597409	0.00125208	1.83e-06	----	0.00125509	11	118085214	Illumina	AMICA1	TRUE
cg00283662	0.00441963	0.000926395	1.835e-06	++++	0.0012574	19	46178101	Illumina	MIR642	TRUE
cg09376331	0.0047839	0.00100301	1.846e-06	++++	0.00126338	2	47293530	Illumina	TTC7A	NA
cg10190813	-0.00337391	0.000707389	1.847e-06	----	0.00126338	7	48018530	Illumina	HUS1	TRUE
cg26927516	0.00119215	0.000250033	1.861e-06	+++-	0.00127183	7	97735499	Illumina	LMTK2	TRUE
cg23387863	0.00711214	0.00149197	1.87e-06	++++	0.00127685	15	77472416	Illumina	SGK269	TRUE
cg11253886	0.00976914	0.00204946	1.873e-06	++++	0.00127777	2	47039669	TyHomer	LINC01118	TRUE
cg08533523	0.00814576	0.00170907	1.877e-06	??++	0.00127936	10	106058900	Illumina	GSTO2	NA
cg23135828	0.00445582	0.000934982	1.882e-06	++++	0.00128164	1	202265150	Illumina	LGR6	NA
cg09966085	0.00650231	0.00136483	1.896e-06	++++	0.00128799	18	42588939	Illumina	SETBP1	NA
cg00582320	-0.00214778	0.000450832	1.897e-06	----	0.00128799	2	232388929	Illumina	NMUR1	NA
cg12500811	0.0056752	0.00119123	1.897e-06	++++	0.00128799	4	177648950	Illumina	VEGFC	TRUE
cg00548098	-0.00807327	0.00169466	1.898e-06	----	0.00128799	16	11295667	Zhou	RP11-396B14.2	TRUE
cg14012925	0.00870904	0.0018283	1.903e-06	++++	0.00128979	7	101556907	Illumina	CUX1	TRUE
cg17745339	0.0125019	0.00262458	1.904e-06	++++	0.00128979	5	176755199	TyHomer	MXD3	TRUE
cg11730703	0.00772318	0.00162156	1.909e-06	++++	0.00129204	14	105167607	Illumina	INF2	TRUE
cg20650823	0.008756	0.00183887	1.92e-06	++++	0.00129835	14	102946182	Illumina	TECPR2	NA
cg07386640	-0.0161637	0.00339595	1.939e-06	----	0.00130958	14	38760089	Zhou	RP11-96D24.1	NA
cg13688902	0.00530718	0.00111506	1.94e-06	++++	0.00130958	6	135997030	Illumina	LINC00271	NA
cg21327055	0.0107018	0.00224867	1.944e-06	++++	0.00131113	2	203182277	TyHomer	SNORD11	NA
cg23583523	-0.00895539	0.00188185	1.947e-06	----	0.00131201	11	118087893	Illumina	AMICA1	NA
cg26995224	-0.015982	0.00335872	1.952e-06	----	0.00131423	12	121974146	Illumina	KDM2B	TRUE
cg21585942	0.0113221	0.00238012	1.965e-06	++++	0.00132183	1	243584924	Illumina	SDCCAG8	NA
cg05467090	-0.0102064	0.00214575	1.969e-06	----	0.00132221	4	97329229	Zhou	RP11-145G20.1	NA
cg24486784	0.00647957	0.00136222	1.969e-06	++++	0.00132221	5	148690886	Illumina	AFAP1L1	NA
cg23998240	0.00612248	0.00128777	1.991e-06	++++	0.00133582	14	105166740	Illumina	INF2	TRUE
cg20481941	-0.00534472	0.00112472	2.014e-06	----	0.00135008	16	80604148	Illumina	LINC01227	NA
cg13117318	-0.00176005	0.000370412	2.018e-06	----	0.00135159	17	74242643	TyHomer	RNF157	NA
cg24497361	-0.00776341	0.00163447	2.036e-06	----	0.00136246	11	3858493	Illumina	RHOG	TRUE
cg09535011	0.00804091	0.00169353	2.054e-06	++++	0.00137332	11	18601039	Illumina	UEVLD	NA
cg03632309	0.002203	0.000464046	2.061e-06	++--	0.0013768	5	462522	Illumina	EXOC3	TRUE
cg27423216	0.0158839	0.00334597	2.063e-06	++++	0.00137695	12	5543269	Illumina	NTF3	TRUE
cg06349780	-0.0141134	0.00297325	2.067e-06	----	0.00137842	2	123393412	TyHomer	TSN	NA
cg01744331	-0.00651016	0.00137179	2.078e-06	----	0.00138456	11	2722358	Illumina	KCNQ1OT1	TRUE
cg16699967	0.0102274	0.00215631	2.106e-06	++++	0.00140147	9	113102728	TyHomer	TXNDC8	NA
cg09785483	0.00931005	0.00196296	2.107e-06	++++	0.00140147	14	72985239	Illumina	RGS6	NA
cg15059804	0.0155919	0.0032887	2.126e-06	++++	0.00141289	1	33766318	Illumina	ZNF362	TRUE
cg24855396	0.0103009	0.00217279	2.128e-06	++++	0.001413	2	26700056	Illumina	OTOF	NA
cg20049245	0.00598477	0.00126281	2.145e-06	++++	0.00142306	2	10441655	Illumina	HPCAL1	NA
cg20874670	0.00929376	0.00196119	2.149e-06	++-+	0.00142449	2	131534227	Zhou	CYCSP8	NA
cg07381806	-0.0133585	0.0028197	2.163e-06	----	0.00143254	19	2094327	Illumina	MOBKL2A	TRUE
cg25789720	0.00516398	0.00109029	2.176e-06	++++	0.00143991	12	4555262	Illumina	FGF6	NA
cg07525886	0.00690824	0.00145877	2.183e-06	++++	0.00144331	17	8227927	TyHomer	ARHGEF15	TRUE
cg15916554	-0.00564951	0.00119415	2.234e-06	----	0.00147576	15	31508820	Zhou	RP11-16E12.1	TRUE
cg26217813	-0.00320728	0.000678042	2.243e-06	----	0.00148044	17	3378996	Illumina	ASPA	TRUE
cg08398473	-0.00588643	0.00124494	2.264e-06	----	0.00149113	9	115571962	Illumina	SNX30	NA
cg23074337	0.00474	0.00100247	2.264e-06	++++	0.00149113	13	95976466	TyHomer	ABCC4	NA
cg03295554	-0.0141875	0.00300059	2.265e-06	----	0.00149113	11	128395450	Illumina	ETS1	TRUE
cg20293888	-0.00667165	0.00141139	2.278e-06	----	0.00149841	7	2861750	Illumina	GNA12	NA
cg05919951	0.00664207	0.00140597	2.31e-06	++++	0.00151817	19	17180084	Illumina	HAUS8	NA
cg11436113	-0.00780244	0.00165203	2.325e-06	----	0.00152673	20	19191145	TyHomer	SLC24A3	TRUE
cg02279625	0.00825304	0.00174758	2.329e-06	++++	0.00152678	15	78384520	Illumina	SH2D7	TRUE
cg15228441	-0.00866644	0.00183514	2.33e-06	----	0.00152678	17	78829930	Illumina	RPTOR	TRUE
cg14698339	-0.0031852	0.000674497	2.332e-06	----	0.00152678	17	27071930	Illumina	TRAF4	TRUE
cg19773510	0.00924863	0.00195855	2.333e-06	++++	0.00152678	22	31257528	Illumina	OSBP2	NA
cg00545487	0.00542232	0.00114862	2.35e-06	++++	0.00153596	12	793836	Zhou	RP11-218M22.2	NA
cg27567083	-0.00822786	0.00174294	2.351e-06	----	0.00153596	1	36187779	Zhou	CLSPN	NA
cg02476630	-0.0106432	0.00225735	2.418e-06	----	0.00157839	6	15444470	Illumina	JARID2	NA
cg26014834	0.0100092	0.00212324	2.428e-06	++++	0.00158355	9	138173879	TyHomer	C9orf62	NA
cg10453071	0.0088835	0.00188453	2.43e-06	++++	0.00158355	16	57513414	Illumina	DOK4	TRUE
cg14371731	0.0121779	0.00258355	2.433e-06	++++	0.00158416	10	81003175	Illumina	ZMIZ1	TRUE
cg04732968	0.00670789	0.00142321	2.438e-06	++-+	0.00158608	3	13933460	TyHomer	WNT7A	TRUE
cg16254309	-0.00270209	0.000573409	2.449e-06	----	0.00159055	7	145814152	Illumina	CNTNAP2	TRUE
cg23036452	0.00660221	0.00140104	2.449e-06	++++	0.00159055	1	203644735	Illumina	ATP2B4	TRUE
cg06633162	0.0101271	0.00214952	2.461e-06	++++	0.001597	6	158481402	Illumina	SYNJ2	TRUE
cg07995927	-0.0105569	0.00224114	2.471e-06	-+--	0.00160214	2	161995135	Illumina	TANK	NA
cg00828455	0.00631771	0.0013415	2.484e-06	++++	0.00160922	1	7681395	Illumina	CAMTA1	NA
cg19372602	-0.00916698	0.0019472	2.504e-06	----	0.00162082	1	156116207	Zhou	SEMA4A	TRUE
cg17439633	-0.00911044	0.00193529	2.507e-06	----	0.0016214	11	57176260	Illumina	SLC43A3	NA
cg17200283	0.00842308	0.00178985	2.526e-06	++-+	0.00163232	8	115858995	TyHomer	TRPS1	NA
cg27467674	0.00609401	0.00129505	2.531e-06	++++	0.00163418	8	8930785	Zhou	ERI1	NA
cg00238508	0.0121447	0.00258161	2.547e-06	++++	0.00164314	3	71907737	TyHomer	PROK2	NA
cg12550490	0.00624218	0.00132723	2.562e-06	++++	0.00165143	15	70464147	TyHomer	TLE3	NA
cg26972389	0.00838548	0.00178358	2.583e-06	++++	0.00166358	5	169407753	Illumina	FAM196B	TRUE
cg15131146	0.00476241	0.00101332	2.604e-06	++++	0.00167571	1	26101755	Illumina	MAN1C1	TRUE
cg00469310	0.00827507	0.0017611	2.617e-06	++++	0.00168267	2	42237305	TyHomer	PKDCC	NA
cg18494902	-0.0119927	0.00255343	2.644e-06	----	0.0016972	15	40398565	Illumina	BMF	TRUE
cg23737927	0.0102672	0.00218604	2.644e-06	++++	0.0016972	12	5149153	TyHomer	KCNA5	TRUE
cg06338710	-0.0117072	0.00249276	2.647e-06	-+--	0.00169771	1	92946187	Illumina	GFI1	TRUE
cg03884592	0.0181731	0.00387028	2.659e-06	++++	0.00170399	1	42384474	Illumina	HIVEP3	TRUE
cg25989526	-0.00616291	0.00131256	2.662e-06	----	0.0017045	13	49147573	Zhou	LINC01077	TRUE
cg23762517	0.0258189	0.0054998	2.672e-06	++++	0.00170871	1	42384310	Illumina	HIVEP3	TRUE
cg13942215	-0.0059727	0.00127229	2.673e-06	----	0.00170871	2	106755589	Illumina	UXS1	NA
cg17096126	0.00472759	0.00100754	2.703e-06	++++	0.00172645	19	35786620	Illumina	MAG	NA
cg10443344	0.00784288	0.00167213	2.727e-06	+-++	0.00174034	1	181446935	Zhou	CACNA1E	NA
cg11242444	0.0135864	0.00289692	2.733e-06	++++	0.00174273	11	16904755	Illumina	PLEKHA7	NA
cg17501395	-0.0103911	0.00221631	2.752e-06	----	0.00175195	6	149806331	Illumina	ZC3H12D	TRUE
cg22639375	0.00651716	0.00139003	2.752e-06	++++	0.00175195	15	42184922	Illumina	SPTBN5	NA
cg19501858	0.00955432	0.00204021	2.827e-06	++++	0.00179821	2	107493169	Illumina	ST6GAL2	NA
cg13473880	0.00949138	0.00202709	2.837e-06	++++	0.00180309	10	33453307	TyHomer	NRP1	NA
cg03221779	0.00492026	0.00105089	2.841e-06	++++	0.00180414	14	99897083	Illumina	SETD3	NA
cg19704410	0.00636578	0.00136008	2.863e-06	++++	0.00181662	12	58230164	Illumina	CTDSP2	NA
cg23508991	-0.00667418	0.00142634	2.88e-06	----	0.0018259	13	30694031	TyHomer	LINC00365	NA
cg25913642	0.00465032	0.000993947	2.888e-06	++++	0.00182947	10	103665100	Illumina	C10orf76	NA
cg25940196	0.00883044	0.00188759	2.895e-06	++++	0.00183043	14	33654069	Illumina	NPAS3	NA
cg20303886	0.00489595	0.00104657	2.896e-06	++-+	0.00183043	19	15754352	Illumina	CYP4F3	NA
cg17192113	0.00780567	0.00166862	2.898e-06	++++	0.00183043	10	8412199	TyHomer	LINC00708	NA
cg04632887	0.00746136	0.00159505	2.899e-06	++++	0.00183043	20	3065559	Illumina	AVP	TRUE
cg08800326	0.00620083	0.00132601	2.921e-06	++++	0.00184281	16	13933586	TyHomer	ERCC4	NA
cg02326058	0.00545253	0.0011661	2.927e-06	++++	0.00184509	8	8993102	TyHomer	PPP1R3B	TRUE
cg12922093	0.0073453	0.00157107	2.935e-06	++++	0.00184837	7	24767644	Illumina	DFNA5	TRUE
cg27615582	0.00674338	0.00144237	2.937e-06	++++	0.00184837	12	11002411	Illumina	PRR4	TRUE
cg12490835	-0.00698249	0.00149365	2.943e-06	----	0.00185064	10	22623821	TyHomer	SPAG6	TRUE
cg03778809	0.0104594	0.00223757	2.948e-06	++++	0.00185077	8	1721237	Illumina	CLN8	NA
cg17015290	0.00589535	0.0012612	2.948e-06	++++	0.00185077	20	36850842	Illumina	KIAA1755	NA
cg04007718	0.00642828	0.00137526	2.951e-06	++++	0.00185114	11	76322526	TyHomer	LRRC32	NA
cg18085636	0.00508735	0.0010885	2.958e-06	++++	0.00185377	10	89993734	TyHomer	RNLS	TRUE
cg06672250	-0.00619223	0.00132494	2.96e-06	----	0.00185377	8	21914593	Illumina	EPB49	TRUE
cg15378061	-0.00793831	0.0016992	2.986e-06	----	0.00186854	7	93638064	Zhou	AC006378.2	NA
cg11789766	0.0136431	0.00292052	2.991e-06	++++	0.00187015	8	1721104	Illumina	CLN8	NA
cg00637837	-0.00744511	0.00159388	2.997e-06	----	0.00187239	1	61163218	Illumina	LOC101926964	NA
cg07888917	0.00980282	0.0020988	3.002e-06	++++	0.00187399	2	12108682	Zhou	AC096559.1	NA
cg16198075	0.00951962	0.00203867	3.019e-06	++++	0.00188308	4	6418840	Illumina	PPP2R2C	NA
cg11807314	0.00899773	0.00192793	3.056e-06	++++	0.00190462	3	31746386	Illumina	OSBPL10-AS1	NA
cg19665163	-0.00730499	0.00156544	3.065e-06	----	0.00190869	10	17641760	Illumina	HACD1	NA
cg17927726	0.00734144	0.00157352	3.077e-06	++++	0.0019137	2	38283489	Illumina	RMDN2	NA
cg14180330	-0.00735446	0.00157633	3.078e-06	----	0.0019137	5	40224461	TyHomer	LINC00603	NA
cg12184221	0.00812554	0.00174183	3.087e-06	++++	0.00191744	3	119182840	Illumina	TMEM39A	TRUE
cg15630422	0.00794318	0.00170278	3.089e-06	++-+	0.00191744	1	223309642	Illumina	TLR5	NA
cg17098103	0.00652433	0.00139893	3.104e-06	++++	0.00192275	1	42385160	Illumina	HIVEP3	TRUE
cg01465177	0.00740918	0.00158867	3.105e-06	++-+	0.00192275	3	182208536	TyHomer	LINC01994	TRUE
cg19327213	0.00756281	0.00162167	3.107e-06	++++	0.00192275	19	47988783	Illumina	KPTN	TRUE
cg03909721	0.00437882	0.000938965	3.11e-06	++++	0.00192275	19	3512684	Illumina	FZR1	NA
cg14974572	-0.0047592	0.00102054	3.11e-06	----	0.00192275	15	63488024	Illumina	RAB8B	NA
cg10663081	0.00510906	0.00109567	3.117e-06	++++	0.00192553	20	36837543	TyHomer	TGM2	NA
cg19203115	0.00813092	0.00174382	3.121e-06	++++	0.00192646	18	29263741	Illumina	B4GALT6	TRUE
cg13349266	0.00632515	0.0013571	3.15e-06	++++	0.00194125	3	38035138	Illumina	VILL	NA
cg21811544	0.00529514	0.0011361	3.15e-06	++++	0.00194125	3	194030528	Illumina	LINC00887	NA
cg19337219	0.0115746	0.0024836	3.156e-06	++++	0.0019434	5	169407459	Illumina	FAM196B	NA
cg15028525	0.00757205	0.00162513	3.172e-06	++++	0.00195169	16	31223231	TyHomer	TRIM72	NA
cg17914442	0.0151474	0.00325149	3.184e-06	++++	0.00195752	2	217211965	Illumina	2023-03-04	NA
cg25880343	0.00636437	0.00136631	3.192e-06	++++	0.00196087	11	117058169	Illumina	SIDT2	NA
cg15959113	0.0123713	0.00265616	3.2e-06	++++	0.00196422	5	167655079	Illumina	TENM2	NA
cg02622559	0.00238645	0.000512401	3.203e-06	++++	0.0019645	1	117041900	Zhou	RP5-1086K13.1	NA
cg16251626	0.00775861	0.00166609	3.212e-06	++++	0.00196846	1	43672622	Illumina	WDR65	TRUE
cg14491800	-0.00800925	0.00172032	3.229e-06	+---	0.00197635	14	77385166	TyHomer	LINC01629	NA
cg26072390	-0.00530662	0.00113983	3.23e-06	----	0.00197635	2	231789895	Illumina	GPR55	NA
cg12623364	-0.00543441	0.00116771	3.257e-06	----	0.00199129	4	109038130	Illumina	LEF1	TRUE
cg08036104	0.00627191	0.00134819	3.286e-06	++++	0.00200743	22	31257590	Illumina	OSBP2	NA
cg19378664	0.00513331	0.00110357	3.295e-06	++++	0.00201059	10	70812494	TyHomer	SRGN	NA
cg05179292	0.00637702	0.00137101	3.298e-06	++++	0.00201059	12	7244621	Illumina	C1R	NA
cg10047590	0.00595226	0.00127971	3.299e-06	++++	0.00201059	2	30494436	Zhou	LBH	NA
cg01590762	0.0117336	0.00252282	3.303e-06	++++	0.00201144	6	121914368	TyHomer	GJA1	NA
cg07202214	-0.00630545	0.00135577	3.306e-06	----	0.00201168	11	76381081	Illumina	LRRC32	TRUE
cg11408657	-0.00691967	0.00148856	3.342e-06	+---	0.00203199	13	49147568	Zhou	LINC01077	NA
cg16307778	0.0138087	0.00297071	3.347e-06	++++	0.00203342	6	168066888	TyHomer	LINC02538	TRUE
cg06885459	0.0103264	0.00222181	3.356e-06	++++	0.00203729	13	113689728	Illumina	MCF2L	TRUE
cg25781385	0.00543735	0.00117057	3.4e-06	++++	0.00206238	6	5507831	Illumina	FARS2	NA
cg14407241	0.0105905	0.00228005	3.403e-06	++++	0.00206257	5	172064711	TyHomer	NEURL1B	NA
cg18704527	0.00791675	0.00170448	3.406e-06	++++	0.00206277	22	19962042	Illumina	ARVCF	TRUE
cg19274761	0.0101906	0.00219419	3.412e-06	++++	0.00206478	19	55222526	Illumina	LILRP2	NA
cg21915904	-0.0090574	0.0019505	3.423e-06	----	0.00206982	17	2829770	Illumina	RAP1GAP2	NA
cg24882673	-0.0056608	0.00121923	3.435e-06	+---	0.00207545	8	40625224	Illumina	ZMAT4	TRUE
cg27425655	0.0063775	0.00137368	3.44e-06	++++	0.00207642	15	72754872	Zhou	RP11-1007O24.3	NA
cg06362176	-0.00402901	0.000867852	3.442e-06	----	0.00207642	9	127048628	Illumina	NEK6	NA
cg13659446	0.00211357	0.000455352	3.457e-06	++++	0.00208384	17	60709613	Illumina	MRC2	TRUE
cg23485124	0.00654235	0.00141016	3.494e-06	++++	0.0021045	6	126491816	TyHomer	MIR5695	NA
cg03758021	0.00505527	0.00108999	3.52e-06	++++	0.00211851	20	62208140	TyHomer	HELZ2	TRUE
cg24704287	-0.00679179	0.00146467	3.534e-06	----	0.00212528	19	13951481	TyHomer	MIR23A	TRUE
cg20400518	0.00353316	0.000762123	3.553e-06	++++	0.00213504	22	50222522	Illumina	BRD1	NA
cg05773708	0.00612853	0.00132204	3.558e-06	++++	0.00213638	2	86041257	Illumina	LOC284950	NA
cg23409325	-0.00864143	0.00186431	3.566e-06	----	0.00213846	16	11296711	Zhou	RP11-396B14.2	NA
cg07570430	0.00665555	0.0014359	3.567e-06	++++	0.00213846	11	117753471	TyHomer	FXYD6	NA
cg10160946	0.00688989	0.00148651	3.57e-06	++++	0.00213859	7	105662697	Illumina	CDHR3	NA
cg08576304	0.00480923	0.00103802	3.603e-06	++++	0.00215669	2	71162693	Illumina	ATP6V1B1	TRUE
cg07031888	0.011207	0.00241907	3.608e-06	++++	0.00215753	13	97760949	TyHomer	LINC00456	NA
cg06729997	0.00439643	0.000949009	3.61e-06	++++	0.00215753	2	106048284	Illumina	FHL2	NA
cg06341543	0.00598916	0.00129315	3.631e-06	++++	0.0021684	10	115699472	TyHomer	NHLRC2	NA
cg00205522	0.00694681	0.00150003	3.637e-06	++++	0.0021703	4	5814803	Illumina	EVC	NA
cg10581837	0.00816401	0.00176386	3.683e-06	++++	0.00219606	13	76334707	Illumina	LMO7	TRUE
cg19720083	0.00935469	0.00202172	3.708e-06	++++	0.00220926	20	47084124	TyHomer	LINC00494	NA
cg26671440	0.00525042	0.00113486	3.719e-06	++++	0.0022141	19	36542325	Illumina	THAP8	NA
cg20502738	-0.00614557	0.00132858	3.734e-06	----	0.0022196	14	106331518	Zhou	IGHG1	NA
cg22721579	-0.0123161	0.00266257	3.734e-06	----	0.0022196	1	36787932	Illumina	FAM176B	TRUE
cg16220933	0.00566957	0.00122605	3.759e-06	++++	0.00223274	2	197041071	Zhou	STK17B	NA
cg11302271	0.00502665	0.00108715	3.77e-06	++++	0.00223756	22	19998928	Illumina	ARVCF	NA
cg01114497	0.0101081	0.00218719	3.81e-06	++++	0.00225956	1	184348747	TyHomer	C1orf21	NA
cg10263304	0.00154298	0.000333917	3.822e-06	++++	0.00226493	2	239093660	Illumina	ILKAP	NA
cg06098548	0.00564194	0.00122121	3.838e-06	++++	0.00227267	9	110904828	TyHomer	KLF4	NA
cg05661004	0.00516159	0.00111744	3.854e-06	++++	0.00228039	11	113934010	Illumina	ZBTB16	NA
cg26882827	0.00224506	0.000486081	3.861e-06	++++	0.00228279	3	72149600	Illumina	LINC00877	NA
cg16622061	-0.0105435	0.00228298	3.869e-06	----	0.00228576	16	86888736	TyHomer	LINC02188	TRUE
cg20868997	0.00586361	0.00126978	3.878e-06	++-+	0.00228933	2	122577532	TyHomer	TSN	NA
cg03814093	-0.00769582	0.00166666	3.884e-06	----	0.00229112	4	154410006	Illumina	KIAA0922	TRUE
cg11556164	-0.00756461	0.00163868	3.907e-06	----	0.00230292	7	110738315	Illumina	LRRN3	TRUE
cg01393790	-0.00403097	0.000873257	3.912e-06	+---	0.00230411	7	5518916	Illumina	FBXL18	NA
cg09027699	0.0105988	0.00229616	3.915e-06	++++	0.00230412	12	51876950	Illumina	SLC4A8	NA
cg09558315	0.00938485	0.00203399	3.95e-06	++++	0.00232295	4	5711301	Illumina	EVC2	TRUE
cg08586669	-0.00526857	0.00114209	3.967e-06	----	0.00233117	7	50727761	Illumina	GRB10	TRUE
cg18744389	0.00502588	0.00108954	3.972e-06	++++	0.00233233	10	50285427	Illumina	VSTM4	NA
cg02170478	0.00916327	0.00198685	3.989e-06	++-+	0.00234053	4	55100995	Illumina	PDGFRA	TRUE
cg04770751	-0.0101164	0.00219375	3.999e-06	----	0.00234461	19	7701662	Illumina	STXBP2	TRUE
cg16834726	0.0057712	0.0012516	4.006e-06	++++	0.00234694	12	57937408	Illumina	DCTN2	TRUE
cg07262457	0.00531639	0.00115346	4.044e-06	++++	0.00236732	3	128777371	TyHomer	GP9	TRUE
cg06337208	0.000656999	0.000142552	4.049e-06	++-+	0.00236732	14	76669521	Illumina	GPATCH2L	NA
cg04761231	-0.00392803	0.000852289	4.05e-06	----	0.00236732	9	127623571	Illumina	RPL35	TRUE
cg05450204	0.00232877	0.00050533	4.058e-06	+--+	0.0023702	18	66759844	TyHomer	CCDC102B	NA
cg17004639	0.00984656	0.00213681	4.064e-06	++++	0.00237191	2	38776235	TyHomer	LOC101929596	NA
cg20724032	0.00558147	0.00121154	4.087e-06	++-+	0.00238353	3	41460736	Illumina	ULK4	TRUE
cg06479101	-0.00416935	0.000905495	4.135e-06	----	0.0024097	11	64757931	Illumina	BATF2	NA
cg00998686	0.00697986	0.00151681	4.191e-06	++++	0.00244049	3	33686880	Illumina	CLASP2	NA
cg05570491	0.0180333	0.0039196	4.209e-06	++++	0.00244913	1	42384437	Illumina	HIVEP3	NA
cg03118800	0.00943141	0.00205009	4.215e-06	++++	0.00245077	17	74011115	Illumina	EVPL	NA
cg25012951	0.0131915	0.00286881	4.26e-06	++++	0.00247309	7	151182495	Illumina	RHEB	NA
cg25179877	0.00591691	0.00128677	4.261e-06	++++	0.00247309	16	87018356	TyHomer	LINC02181	NA
cg17479843	-0.00307114	0.00066791	4.263e-06	----	0.00247309	2	231818776	Zhou	GPR55	NA
cg02705835	-0.00926399	0.00201572	4.309e-06	----	0.0024979	3	49203908	Illumina	CCDC71	TRUE
cg13442606	0.0058761	0.00127861	4.313e-06	++++	0.00249834	11	3071269	Illumina	CARS	TRUE
cg00299229	0.00538092	0.00117101	4.325e-06	++++	0.00250269	2	109033972	TyHomer	GCC2	NA
cg15313891	0.00755017	0.00164313	4.327e-06	++++	0.00250269	20	3065584	Illumina	AVP	NA
cg03671627	0.00720759	0.001569	4.354e-06	++++	0.00251627	2	209185667	Illumina	PIKFYVE	NA
cg09089341	0.00454555	0.00098954	4.357e-06	++-+	0.00251627	6	166923007	Illumina	MIR1913	NA
cg25275666	0.00546341	0.00118981	4.394e-06	++++	0.00253574	12	47785629	TyHomer	MIR4494	NA
cg20767370	0.00918974	0.00200231	4.442e-06	++++	0.00256152	18	40225039	Illumina	LINC00907	NA
cg08790187	0.000986007	0.00021487	4.457e-06	++++	0.00256825	9	133708870	Illumina	ABL1	NA
cg13709271	-0.00503857	0.00109812	4.468e-06	----	0.00257267	10	45966142	Illumina	2023-03-08	TRUE
cg11681399	0.00313423	0.000683303	4.499e-06	++++	0.00258859	22	45054135	TyHomer	PRR5	NA
cg00220152	0.00681827	0.00148664	4.51e-06	++++	0.00259257	19	46803912	Illumina	HIF3A	NA
cg06468695	0.00524708	0.00114411	4.514e-06	++++	0.00259257	17	8647944	Illumina	CCDC42	TRUE
cg26686403	-0.00187979	0.000409891	4.516e-06	----	0.00259257	14	91710747	Illumina	GPR68	NA
cg19744173	0.00395999	0.000863997	4.576e-06	++++	0.00262506	2	112913178	Illumina	FBLN7	TRUE
cg27635485	0.00853525	0.00186231	4.58e-06	++++	0.00262541	4	177630793	Illumina	VEGFC	TRUE
cg21510186	0.0120699	0.00263381	4.591e-06	++++	0.00262757	4	6417164	Illumina	PPP2R2C	NA
cg12084760	0.0051021	0.00111338	4.594e-06	++++	0.00262757	13	114927035	TyHomer	RASA3	TRUE
cg13488013	-0.00478668	0.00104455	4.594e-06	----	0.00262757	17	47592680	Zhou	RP5-1029K10.2	TRUE
cg17642041	0.00510841	0.0011148	4.598e-06	++++	0.00262791	3	45928007	Illumina	CCR9	TRUE
cg12512476	0.00671984	0.00146658	4.606e-06	++++	0.00263054	5	171472076	Illumina	STK10	NA
cg09459403	0.00720329	0.00157228	4.618e-06	++++	0.0026352	3	4864036	Illumina	ITPR1	NA
cg01593408	-0.0089048	0.00194372	4.621e-06	----	0.0026352	10	78699706	Illumina	KCNMA1-AS1	NA
cg13916835	-0.00922057	0.00201366	4.672e-06	----	0.00266149	17	2078431	Illumina	SMG6	TRUE
cg17297333	0.00578395	0.00126317	4.674e-06	++++	0.00266149	8	38688500	Illumina	TACC1	NA
cg14253133	0.00166995	0.00036478	4.695e-06	++++	0.00267065	8	134141559	Illumina	TG	NA
cg16578831	0.00916154	0.00200126	4.697e-06	++++	0.00267065	8	22484129	Illumina	BIN3	NA
cg26132737	-0.0129762	0.00283577	4.742e-06	----	0.00269425	2	198029141	Illumina	ANKRD44	TRUE
cg25642212	0.00231882	0.000507239	4.844e-06	++++	0.00274872	19	12848324	Illumina	ASNA1	TRUE
cg04127823	0.00553829	0.00121151	4.845e-06	+-+-	0.00274872	18	18820036	TyHomer	GREB1L	NA
cg19610519	0.00193404	0.000423207	4.878e-06	++++	0.00276541	11	70073031	TyHomer	FADD	TRUE
cg19433091	0.00618321	0.00135333	4.904e-06	++++	0.00277811	15	43426498	Illumina	TMEM62	TRUE
cg02610360	0.0131386	0.00287596	4.914e-06	++++	0.00278173	11	120197521	Illumina	TMEM136	TRUE
cg27427514	-0.0129212	0.00282872	4.927e-06	----	0.00278705	3	193922037	Zhou	RP11-513G11.4	TRUE
cg02385153	0.00637336	0.00139556	4.95e-06	++++	0.002798	5	404766	Illumina	AHRR	TRUE
cg12101586	-0.01576	0.00345141	4.965e-06	----	0.00280443	15	75019203	Illumina	CYP1A1	TRUE
cg21774136	0.00829918	0.00181781	4.983e-06	++++	0.00281254	1	8593495	Illumina	RERE	TRUE
cg19571979	0.00632985	0.00138681	5.011e-06	++++	0.00282627	11	16832194	Illumina	PLEKHA7	NA
cg08926567	0.00682176	0.00149492	5.035e-06	++++	0.00283774	1	9444969	TyHomer	LOC100506022	NA
cg19029712	0.00668103	0.0014643	5.052e-06	++++	0.00284524	10	6779218	Zhou	RP11-554I8.2	NA
cg09443748	0.00880978	0.00193168	5.099e-06	++++	0.00286961	5	174008626	TyHomer	MSX2	NA
cg06168235	-0.00624954	0.00137048	5.113e-06	----	0.0028754	18	39578868	Illumina	PIK3C3	TRUE
cg04158698	0.00815821	0.00178914	5.119e-06	++++	0.00287667	1	201523041	TyHomer	RPS10P7	TRUE
cg16715937	0.00735435	0.00161302	5.131e-06	++++	0.00287881	2	241796183	TyHomer	AGXT	NA
cg20534570	0.00389196	0.00085362	5.131e-06	++++	0.00287881	22	41763093	Illumina	TEF	TRUE
cg18684863	0.00629837	0.00138145	5.134e-06	++++	0.00287881	4	186378670	Illumina	CCDC110	NA
cg26731839	0.005387	0.00118182	5.158e-06	++++	0.00289017	12	107742824	Illumina	BTBD11	NA
cg09821400	-0.00987711	0.00216743	5.188e-06	----	0.00290487	10	33654419	TyHomer	NRP1	TRUE
cg25375860	0.00321517	0.000705698	5.213e-06	++-+	0.00291675	2	223343023	Illumina	SGPP2	TRUE
cg22087406	0.0107492	0.00235955	5.223e-06	++++	0.00291923	5	36723304	Zhou	CTD-2353F22.1	NA
cg08542973	0.00567352	0.00124541	5.225e-06	++++	0.00291923	11	119019118	Illumina	ABCG4	NA
cg03075552	0.00123427	0.000271038	5.267e-06	++-+	0.00294057	2	8665394	TyHomer	LINC01814	NA
cg08355483	0.0108691	0.00238691	5.273e-06	++++	0.00294179	11	112046464	Illumina	BCO2	NA
cg16961036	0.0139027	0.00305323	5.278e-06	++++	0.00294245	6	116955009	TyHomer	RSPH4A	NA
cg04411044	-0.00937197	0.0020583	5.282e-06	----	0.00294255	1	36191660	Zhou	CLSPN	TRUE
cg15020502	-0.00720411	0.0015825	5.305e-06	----	0.00295324	21	40180134	Illumina	ETS2	NA
cg25222362	0.0133347	0.0029299	5.333e-06	++++	0.00296668	8	140119546	Zhou	SNORA25	NA
cg07556911	0.00517865	0.00113808	5.356e-06	++++	0.00297733	7	2044787	Illumina	MAD1L1	TRUE
cg18369034	-0.00962312	0.00211551	5.394e-06	----	0.0029963	14	52733216	Illumina	PTGDR	TRUE
cg17750075	0.00267777	0.000588881	5.436e-06	++++	0.00301745	6	31854813	Illumina	EHMT2	TRUE
cg19711060	0.00249092	0.000548171	5.518e-06	++--	0.00305912	11	3955172	Illumina	STIM1	NA
cg07465899	0.00529307	0.00116484	5.519e-06	++++	0.00305912	4	696400	TyHomer	PCGF3	TRUE
cg05233160	0.00285132	0.000627578	5.536e-06	++++	0.00306634	15	85638051	Illumina	PDE8A	NA
cg04492438	0.00533233	0.00117371	5.542e-06	++++	0.00306747	12	57997387	Illumina	DTX3	NA
cg13962771	0.00351695	0.000774396	5.584e-06	++++	0.0030885	5	140048068	Illumina	WDR55	NA
cg07777628	-0.00843164	0.00185676	5.597e-06	----	0.00309236	1	160651554	Illumina	CD48	NA
cg24819967	0.002479	0.000545915	5.599e-06	++++	0.00309236	10	135190860	TyHomer	PAOX	TRUE
cg16973808	0.00960792	0.00211639	5.632e-06	++++	0.00310836	18	29238851	Illumina	B4GALT6	NA
cg25953130	-0.0137027	0.00301892	5.654e-06	----	0.00311827	10	63753550	Illumina	ARID5B	TRUE
cg09375092	0.012214	0.00269132	5.671e-06	++++	0.00312541	12	26576047	Illumina	ITPR2	NA
cg02756502	0.00405132	0.000892769	5.681e-06	++++	0.00312869	9	132636402	Illumina	USP20	TRUE
cg25089400	0.00848676	0.00187212	5.809e-06	++++	0.0031969	12	7651706	Illumina	CD163	NA
cg09289062	0.00559622	0.00123489	5.85e-06	++-+	0.00321717	20	59496661	TyHomer	LINC01718	NA
cg13315087	0.00542582	0.00119783	5.906e-06	++++	0.00324268	5	159934412	TyHomer	MIR146A	NA
cg22858500	-0.0119447	0.00263697	5.907e-06	----	0.00324268	10	18629006	Illumina	CACNB2	TRUE
cg08357961	0.00677192	0.00149504	5.909e-06	++++	0.00324268	1	232126673	Illumina	DISC1	NA
cg11884741	0.00452361	0.000998947	5.944e-06	++++	0.00325957	11	134449995	TyHomer	LOC283177	NA
cg10380221	0.00494098	0.00109133	5.969e-06	++++	0.00327096	16	31075618	Illumina	ZNF668	TRUE
cg06023493	0.00722545	0.00159638	6.007e-06	++++	0.00328944	1	163331119	TyHomer	NUF2	NA
cg27402927	0.00632021	0.00139653	6.021e-06	++++	0.00329477	12	109091021	Illumina	CORO1C	NA
cg13078421	0.00809707	0.00178932	6.034e-06	++++	0.0032983	19	2624622	Illumina	GNG7	TRUE
cg09008460	0.0038362	0.000847754	6.036e-06	++++	0.0032983	6	170359357	TyHomer	LOC102724511	NA
cg09360036	0.00687416	0.00151925	6.048e-06	++++	0.00330252	11	113932557	Illumina	ZBTB16	NA
cg14996491	0.0155427	0.00343581	6.076e-06	++++	0.0033153	1	42384284	Illumina	HIVEP3	NA
cg05249026	0.00561134	0.00124046	6.08e-06	++++	0.0033153	16	11031524	Illumina	DEXI	TRUE
cg05458220	0.00755619	0.0016709	6.119e-06	++++	0.00333421	18	77866647	Illumina	ADNP2	TRUE
cg14715415	0.0026906	0.000595	6.125e-06	++++	0.00333495	12	110330910	TyHomer	TCHP	NA
cg25598786	0.00500646	0.00110716	6.129e-06	+++-	0.00333495	19	1686808	TyHomer	TCF3	NA
cg16495683	-0.00444542	0.000983176	6.141e-06	----	0.00333912	17	38464162	Illumina	RARA	NA
cg04433051	0.00319328	0.000706309	6.152e-06	++++	0.00334275	17	48758651	Illumina	ABCC3	TRUE
cg18804920	0.00761177	0.00168379	6.166e-06	++++	0.003348	7	146572638	Illumina	CNTNAP2	TRUE
cg09395552	0.00698258	0.00154518	6.215e-06	++++	0.00337223	20	40153617	Illumina	CHD6	NA
cg02841155	-0.00920088	0.0020362	6.224e-06	----	0.00337474	5	128301328	Illumina	SLC27A6	TRUE
cg04716530	-0.00496273	0.00109848	6.248e-06	----	0.00338225	16	30485684	Illumina	ITGAL	TRUE
cg22197416	0.00585862	0.00129679	6.249e-06	++++	0.00338225	17	40474492	Illumina	STAT3	NA
cg08853318	0.00746496	0.00165238	6.251e-06	++++	0.00338225	17	71089186	Illumina	SLC39A11	TRUE
cg04103532	0.0137981	0.00305442	6.26e-06	++++	0.00338475	6	143249236	Illumina	HIVEP2	TRUE
cg00085013	0.00719156	0.00159227	6.286e-06	++++	0.00339621	3	14871570	Illumina	FGD5	TRUE
cg23511694	0.00687477	0.00152218	6.29e-06	++++	0.00339621	15	90291404	TyHomer	MESP1	NA
cg15136882	0.00390143	0.000863965	6.31e-06	++++	0.00340462	12	4713913	Illumina	DYRK4	NA
cg16454902	0.00663841	0.00147033	6.335e-06	++++	0.00341572	16	27414272	Illumina	IL21R	TRUE
cg11196506	-0.0160947	0.00356497	6.342e-06	----	0.00341711	14	38760181	Zhou	RP11-96D24.1	NA
cg01538573	0.00621438	0.00137672	6.365e-06	++++	0.00342711	3	4744662	Illumina	ITPR1	NA
cg02328221	0.00530835	0.00117629	6.398e-06	++++	0.00344248	19	46178388	Illumina	GIPR	TRUE
cg05301791	0.00212806	0.000471753	6.453e-06	++++	0.00346965	9	127203767	TyHomer	PSMB7	NA
cg13784018	-0.00471712	0.00104605	6.499e-06	----	0.00349195	12	109249578	Illumina	SSH1	NA
cg09072148	0.00291536	0.000646538	6.508e-06	++++	0.00349435	11	64491639	Illumina	NRXN2	TRUE
cg05304393	0.00670531	0.00148731	6.533e-06	++++	0.00350534	16	1545405	Illumina	TELO2	TRUE
cg04695699	0.0127711	0.00283389	6.589e-06	++++	0.00353293	6	91569436	TyHomer	MAP3K7	NA
cg08036772	0.00817452	0.0018152	6.689e-06	++++	0.00358371	5	11075808	Illumina	CTNND2	NA
cg12917484	0.00623302	0.00138412	6.693e-06	++++	0.00358371	13	30946932	Illumina	LINC00426	NA
cg00103075	0.00752076	0.00167025	6.707e-06	++++	0.00358871	11	8331664	TyHomer	LMO1	NA
cg13754665	0.00734933	0.00163239	6.726e-06	++++	0.00359639	9	136654631	Illumina	VAV2	TRUE
cg05386539	0.00337794	0.000750545	6.775e-06	++++	0.00362008	16	2531849	Illumina	TBC1D24	NA
cg08428972	-0.00513009	0.00113997	6.789e-06	+---	0.00362505	19	18133184	Zhou	CTB-52I2.4	NA
cg05920553	0.00519726	0.00115496	6.797e-06	++++	0.00362681	2	2702574	TyHomer	MYT1L	NA
cg19717773	-0.0195183	0.00433836	6.827e-06	----	0.00363939	7	2847554	Illumina	GNA12	TRUE
cg15227994	0.00689591	0.00153279	6.83e-06	++++	0.00363939	10	85951128	TyHomer	CDHR1	TRUE
cg04815334	0.0114224	0.00253905	6.837e-06	++++	0.0036406	11	71210295	Illumina	NADSYN1	TRUE
cg23812282	0.00546429	0.00121512	6.895e-06	++++	0.00366895	12	25340087	Illumina	CASC1	NA
cg18522582	-0.0240992	0.00535991	6.918e-06	??--	0.00367772	2	223915743	Illumina	KCNE4	NA
cg14214717	0.00553358	0.00123075	6.921e-06	+++?	0.00367772	20	5466839	TyHomer	LOC643406	NA
cg13169221	0.00860537	0.00191447	6.96e-06	++++	0.00369589	6	30043924	Illumina	RNF39	TRUE
cg08343624	-0.00992009	0.00220811	7.037e-06	----	0.00373421	17	79364211	Zhou	RP11-1055B8.4	NA
cg03770370	0.00984286	0.00219114	7.052e-06	++++	0.0037396	5	42718755	Illumina	GHR	NA
cg07664061	-0.00831647	0.00185168	7.078e-06	----	0.00375035	12	78411737	Illumina	NAV3	TRUE
cg11700071	0.00343437	0.000764687	7.082e-06	++++	0.00375035	11	2847778	Illumina	KCNQ1	NA
cg00307276	0.00284477	0.000633468	7.096e-06	+++-	0.00375519	16	15689899	Illumina	KIAA0430	TRUE
cg21957813	0.00457448	0.00101871	7.106e-06	++++	0.00375692	11	44638520	Illumina	CD82	TRUE
cg25551168	0.00533799	0.00118875	7.109e-06	++++	0.00375692	20	3065343	Illumina	AVP	TRUE
cg27094813	0.00602492	0.00134241	7.185e-06	++++	0.00379448	1	212624500	TyHomer	NENF	NA
cg02372435	0.00674809	0.00150364	7.195e-06	++++	0.00379716	2	2850104	TyHomer	LINC01250	NA
cg21350324	-0.00505875	0.0011276	7.247e-06	----	0.00381991	6	158452623	Illumina	SYNJ2	NA
cg11291145	0.00508563	0.0011336	7.248e-06	++++	0.00381991	1	110017750	Illumina	SYPL2	NA
cg20120371	0.0038085	0.000849067	7.274e-06	++-+	0.00383099	17	41956344	Illumina	MPP2	TRUE
cg08967026	0.00439852	0.000980993	7.334e-06	++++	0.00385996	10	98784186	Illumina	SLIT1	NA
cg06237151	0.00426931	0.000952372	7.366e-06	++++	0.00387205	10	46123153	Illumina	ANUBL1	TRUE
cg03621539	0.00889768	0.00198485	7.367e-06	++++	0.00387205	9	110897230	TyHomer	KLF4	NA
cg01562603	-0.00218318	0.000487145	7.41e-06	----	0.00388987	15	31657070	Illumina	KLF13	NA
cg12368048	0.00953888	0.00212849	7.411e-06	++++	0.00388987	2	10441093	TyHomer	HPCAL1	NA
cg09322513	0.00933468	0.00208325	7.435e-06	++++	0.00389982	16	65555681	Illumina	LOC283867	TRUE
cg10260273	0.00626863	0.00139908	7.445e-06	++++	0.00390241	15	28235124	Illumina	OCA2	NA
cg13379236	0.00809632	0.0018071	7.454e-06	++++	0.00390392	4	110833808	Illumina	EGF	TRUE
cg17736286	0.00198475	0.000443005	7.458e-06	++-+	0.00390392	6	30557635	Illumina	ABCF1	NA
cg17890886	0.00458737	0.00102404	7.475e-06	++++	0.00391016	12	125634449	Zhou	RP11-158L12.5	NA
cg25432173	0.00415049	0.000926817	7.527e-06	++++	0.0039347	6	41501307	Illumina	FOXP4-AS1	NA
cg08755703	0.0118893	0.00265533	7.551e-06	++++	0.00394295	16	54394989	TyHomer	LINC02140	TRUE
cg18184876	0.00409934	0.000915544	7.553e-06	++++	0.00394295	11	113275893	Zhou	RP11-159N11.3	NA
cg16340422	0.0176414	0.00394071	7.58e-06	++++	0.00395437	17	17110120	Illumina	PLD6	TRUE
cg15261712	0.0102242	0.00228422	7.605e-06	++++	0.00396473	7	92238248	Illumina	CDK6	TRUE
cg05045228	0.00639031	0.00142839	7.685e-06	++++	0.00400207	20	58712060	Illumina	MIR646HG	NA
cg11649105	-0.00571057	0.00127647	7.687e-06	----	0.00400207	8	142402800	Zhou	CTD-3064M3.4	NA
cg06159131	0.0052547	0.00117473	7.709e-06	++++	0.00401082	17	8554556	TyHomer	MYH10	NA
cg18303782	0.00563875	0.0012607	7.724e-06	++++	0.00401591	3	12330525	Illumina	PPARG	NA
cg13580107	0.00467068	0.00104432	7.732e-06	++++	0.00401736	18	77185451	Illumina	NFATC1	TRUE
cg15794184	0.00642624	0.00143715	7.767e-06	++++	0.00403283	1	174933932	Illumina	RABGAP1L	NA
cg16640730	0.00626863	0.00140201	7.779e-06	++++	0.00403635	7	133662918	Illumina	EXOC4	NA
cg08082862	0.00583823	0.00130606	7.817e-06	++++	0.00405334	16	67807580	Illumina	RANBP10	TRUE
cg18561976	-0.016623	0.00371887	7.825e-06	----	0.00405476	2	204801508	Illumina	ICOS	TRUE
cg06628133	0.00663339	0.00148419	7.845e-06	++++	0.0040624	20	1811563	TyHomer	LOC100289473	NA
cg19583379	0.00891221	0.00199416	7.853e-06	++++	0.00406381	17	78387643	Illumina	FLJ35220	TRUE
cg14835981	0.00742963	0.00166276	7.886e-06	++++	0.00407816	7	752715	Illumina	PRKAR1B	TRUE
cg20294744	-0.00778181	0.00174173	7.9e-06	----	0.00408266	13	48978285	Illumina	RB1	NA
cg06701292	0.00375715	0.000841055	7.925e-06	++++	0.00409284	12	49972129	Zhou	PRPF40B	NA
cg12370543	0.00347885	0.000778872	7.95e-06	++-+	0.004103	20	40730802	Illumina	PTPRT	NA
cg25933645	0.0072898	0.0016322	7.961e-06	++++	0.00410593	4	5711255	Illumina	EVC2	NA
cg00308065	0.00588552	0.00131791	7.977e-06	++++	0.00411144	12	124422135	Illumina	CCDC92	TRUE
cg10322443	0.00629937	0.00141085	8.008e-06	++++	0.00412294	14	65722585	Zhou	CTD-2509G16.5	TRUE
cg08561775	0.00235623	0.000527721	8.01e-06	++--	0.00412294	17	74395491	Illumina	UBE2O	TRUE
cg07316138	0.00652694	0.001462	8.03e-06	++++	0.00413048	8	87614531	Illumina	CNGB3	NA
cg21130958	0.00518213	0.001161	8.062e-06	++++	0.00414398	8	75898238	Illumina	CRISPLD1	TRUE
cg17096647	0.0110354	0.00247243	8.067e-06	++++	0.00414398	18	64933520	TyHomer	MIR5011	NA
cg21655246	0.00593069	0.00132881	8.076e-06	++++	0.00414585	20	37332172	TyHomer	SLC32A1	NA
cg10933148	0.00256991	0.000576003	8.134e-06	++++	0.00417264	8	81015199	Illumina	TPD52	NA
cg13988863	0.00707173	0.00158506	8.139e-06	++++	0.00417264	5	49919702	TyHomer	PARP8	NA
cg02832224	0.00635566	0.00142483	8.171e-06	++++	0.00418626	1	54825291	Illumina	SSBP3	TRUE
cg00024404	-0.00380116	0.000852294	8.199e-06	----	0.00419782	5	79552470	Illumina	SERINC5	TRUE
cg07793859	0.00646437	0.00144951	8.207e-06	++++	0.00419839	14	78422986	TyHomer	ADCK1	NA
cg05645292	0.00699033	0.00156747	8.211e-06	++++	0.00419839	3	59795625	Illumina	FHIT	TRUE
cg00417323	0.00793351	0.00177931	8.243e-06	++++	0.00421196	18	29307959	TyHomer	SLC25A52	TRUE
cg10141611	0.00693466	0.00155536	8.251e-06	++++	0.00421326	6	25580716	Illumina	LRRC16A	NA
cg02792220	0.00303488	0.00068091	8.308e-06	+++-	0.00423956	20	21196343	Illumina	KIZ	NA
cg26014782	0.0100406	0.00225303	8.331e-06	++++	0.00424849	3	124840721	Illumina	SLC12A8	NA
cg16845623	0.00622794	0.00139761	8.345e-06	++++	0.00425281	3	161090978	Illumina	C3orf57	TRUE
cg12779989	0.00521888	0.00117148	8.391e-06	++++	0.00427343	19	16481566	Illumina	EPS15L1	NA
cg11588903	-0.0101192	0.00227179	8.417e-06	----	0.00428385	19	17208493	Illumina	MYO9B	TRUE
cg12458003	0.00783014	0.00175798	8.426e-06	++++	0.0042856	1	204960826	Illumina	NFASC	TRUE
cg15051432	-0.00694598	0.00155988	8.472e-06	----	0.00430616	3	99929690	TyHomer	TMEM30CP	NA
cg26985985	0.00427964	0.000961124	8.478e-06	++++	0.00430637	14	53260090	Zhou	RP11-589M4.3	NA
cg18275440	0.00632646	0.00142171	8.592e-06	++++	0.00436141	3	31267423	TyHomer	MIR466	NA
cg12327486	0.00936096	0.00210413	8.633e-06	++++	0.00437747	15	53947824	Illumina	WDR72	NA
cg06568562	0.00672792	0.0015123	8.635e-06	++++	0.00437747	3	101914459	Zhou	ZPLD1	NA
cg03602321	0.00334237	0.00075152	8.688e-06	++-+	0.00439907	5	3962083	TyHomer	IRX1	TRUE
cg14322157	0.00350466	0.000788013	8.689e-06	+++-	0.00439907	9	101136882	Illumina	GABBR2	TRUE
cg17237165	0.00188634	0.000424209	8.719e-06	++++	0.00441136	18	32735443	TyHomer	ZNF397	NA
cg09883798	0.00377606	0.000849391	8.764e-06	++--	0.00443122	8	9951983	Illumina	MSRA	TRUE
cg04889800	-0.0120756	0.00271684	8.801e-06	----	0.00444702	1	16163555	Illumina	FLJ37453	TRUE
cg18121565	0.00270703	0.000609119	8.823e-06	++++	0.0044485	6	151769891	Illumina	RMND1	TRUE
cg05901971	0.00844116	0.0018994	8.825e-06	++-+	0.0044485	6	152630996	Illumina	SYNE1	NA
cg22022716	0.00663695	0.00149344	8.827e-06	++++	0.0044485	8	26276541	Zhou	BNIP3L	TRUE
cg23766254	-0.0131333	0.00295523	8.827e-06	----	0.0044485	17	42431859	Illumina	FAM171A2	TRUE
cg20607864	0.00266064	0.0005989	8.89e-06	++++	0.00447461	6	29557329	Zhou	GABBR1	NA
cg15588052	0.00748177	0.00168416	8.895e-06	++++	0.00447461	11	94391778	Zhou	RP11-867G2.8	NA
cg18082788	-0.0094368	0.00212431	8.901e-06	----	0.00447461	6	149806339	Illumina	ZC3H12D	TRUE
cg16284674	0.00437142	0.000984052	8.902e-06	++++	0.00447461	10	135123337	Illumina	ZNF511	TRUE
cg07898952	-0.00645539	0.00145338	8.928e-06	----	0.00448476	11	33898816	Illumina	LMO2	NA
cg15166348	0.00715979	0.00161242	8.979e-06	++++	0.00450551	1	120175441	Illumina	ZNF697	NA
cg14675361	0.00945741	0.00212987	8.981e-06	++++	0.00450551	13	76334583	Illumina	LMO7	TRUE
cg08670831	0.00772148	0.00173917	9.006e-06	-+++	0.00451512	12	116610481	Illumina	MED13L	NA
cg11368679	0.00575723	0.00129698	9.039e-06	++++	0.00452872	4	20194824	TyHomer	SLIT2	NA
cg25265126	0.00392306	0.000883922	9.07e-06	++++	0.0045413	2	113891507	Illumina	IL1RN	TRUE
cg09483318	0.00577666	0.00130175	9.097e-06	++++	0.00455187	17	72130176	Zhou	RP11-101O21.1	TRUE
cg26886942	0.0062794	0.0014153	9.13e-06	++++	0.00456064	3	45363691	TyHomer	LARS2	NA
cg04573702	-0.00650387	0.00146591	9.133e-06	+---	0.00456064	14	23857834	Illumina	MYH6	TRUE
cg26841647	0.00486516	0.00109659	9.138e-06	++++	0.00456064	17	79010968	Illumina	BAIAP2	TRUE
cg01850331	-0.010963	0.00247106	9.14e-06	----	0.00456064	15	67383558	Illumina	SMAD3	NA
cg01641754	-0.00902848	0.00203511	9.149e-06	----	0.00456064	5	98355983	TyHomer	LOC100289230	NA
cg11772416	0.00655095	0.00147666	9.15e-06	++++	0.00456064	1	55438741	TyHomer	TMEM61	NA
cg05545266	-0.0058129	0.00131038	9.163e-06	----	0.00456417	1	40862240	Illumina	SMAP2	NA
cg09824749	0.00706868	0.00159363	9.183e-06	++++	0.00457118	2	216036175	TyHomer	ABCA12	NA
cg18829665	0.00733782	0.0016544	9.193e-06	++++	0.00457126	3	50951107	Illumina	DOCK3	NA
cg11656350	0.00207703	0.000468297	9.195e-06	++-?	0.00457126	6	169770372	Zhou	RP1-137D17.1	TRUE
cg08356855	0.00722729	0.00162983	9.234e-06	++++	0.00458769	10	48362159	Illumina	ZNF488	NA
cg10428478	0.0167621	0.00378042	9.254e-06	++++	0.00459467	19	30864543	Illumina	ZNF536	NA
cg06161566	-0.00451012	0.00101743	9.3e-06	----	0.00461454	19	1345018	Zhou	MUM1	NA
cg16936060	0.00746467	0.00168419	9.328e-06	++++	0.00462546	4	57523055	Illumina	HOPX	TRUE
cg12871263	0.00392085	0.000884771	9.358e-06	++++	0.00463734	22	50658885	Illumina	TUBGCP6	NA
cg02895669	-0.00719714	0.00162418	9.369e-06	----	0.00463734	4	81104762	Zhou	PRDM8	TRUE
cg27204294	-0.00199284	0.000449728	9.37e-06	----	0.00463734	1	152020932	Zhou	S100A11	NA
cg19873923	0.0179056	0.0040418	9.419e-06	++++	0.00465861	14	92301922	Illumina	TC2N	TRUE
cg26708812	-0.00440489	0.000994414	9.439e-06	----	0.00466551	8	67784360	Illumina	C8orf45	TRUE
cg01819950	0.0102906	0.00232328	9.451e-06	++++	0.00466591	6	41087602	Illumina	ADCY10P1	NA
cg17843212	-0.00416457	0.000940246	9.457e-06	+---	0.00466591	1	42780390	Illumina	FOXJ3	TRUE
cg19758448	0.0131227	0.00296276	9.458e-06	++++	0.00466591	17	37828296	Illumina	PGAP3	TRUE
cg11848931	0.0122846	0.00277363	9.464e-06	++++	0.00466591	10	25210092	Illumina	PRTFDC1	TRUE
cg02078001	-0.00559608	0.00126356	9.474e-06	+---	0.00466786	2	106755680	Illumina	UXS1	NA
cg17844840	0.00111551	0.000251894	9.49e-06	++--	0.00467276	22	24497451	Illumina	CABIN1	NA
cg03358636	-0.00810994	0.00183197	9.56e-06	----	0.00470422	3	197474006	Illumina	KIAA0226	TRUE
cg15653143	-0.00585589	0.00132318	9.617e-06	----	0.00472925	11	60822690	Zhou	RP11-881M11.8	NA
cg22231062	0.00668366	0.00151069	9.678e-06	++++	0.00475622	1	95321818	Illumina	SLC44A3	NA
cg12543379	0.00658126	0.00148777	9.709e-06	++++	0.00476842	4	169608781	Illumina	PALLD	NA
cg21420674	0.00774854	0.00175196	9.744e-06	++++	0.00478256	1	2713926	Zhou	TTC34	TRUE
cg13205376	0.00748245	0.00169262	9.841e-06	++++	0.0048271	5	171026607	TyHomer	FGF18	NA
cg15100012	0.0106484	0.00240929	9.884e-06	??++	0.00484511	7	24769088	Illumina	DFNA5	NA
cg05610132	0.00765947	0.00173314	9.897e-06	++++	0.00484841	2	106551762	TyHomer	NCK2	NA
cg03603381	-0.00552241	0.00124996	9.959e-06	----	0.00487568	15	38857474	Illumina	RASGRP1	TRUE
cg08906246	0.00924308	0.00209244	9.991e-06	++++	0.00488825	4	5167599	Illumina	STK32B	TRUE
cg08488356	0.00474336	0.00107403	1.004e-05	++++	0.00490911	18	20657445	TyHomer	CABLES1	NA
cg20722210	0.00659416	0.00149334	1.007e-05	++++	0.00492066	5	134827136	TyHomer	TIFAB	TRUE
cg03004916	0.00598164	0.0013557	1.023e-05	++++	0.00499568	18	77384741	TyHomer	LOC284241	NA
cg02364401	0.00932992	0.00211461	1.024e-05	++++	0.0049974	8	143210482	TyHomer	MIR4472-1	NA
cg02641990	0.00450905	0.00102223	1.029e-05	++++	0.00501863	1	66999785	Illumina	SGIP1	NA
cg16154857	0.0086738	0.0019668	1.033e-05	++++	0.00503495	3	69249276	Illumina	FRMD4B	TRUE
cg22595230	-0.0124723	0.00282854	1.036e-05	----	0.00504639	20	3766560	Illumina	CENPB	TRUE
cg12716601	-0.00379769	0.000861307	1.037e-05	+---	0.00504657	12	96602913	Illumina	ELK3	NA
cg00956549	-0.00919232	0.00208482	1.038e-05	+---	0.00504657	18	22411575	Zhou	RP11-449D8.5	NA
cg25318211	0.0039459	0.000894944	1.038e-05	++++	0.00504657	6	109778433	Illumina	MICAL1	TRUE
cg07875328	0.00252834	0.000573554	1.042e-05	+++-	0.00506283	12	54866984	Illumina	GTSF1	TRUE
cg04381719	-0.00158686	0.000359983	1.043e-05	----	0.0050645	8	145018317	Illumina	PLEC	NA
cg08403891	0.00491037	0.00111402	1.044e-05	++++	0.00506465	20	31957417	Illumina	CDK5RAP1	NA
cg16571141	-0.00531906	0.0012068	1.045e-05	----	0.00506465	15	40385714	Illumina	BMF	NA
cg16791767	0.00604583	0.0013717	1.045e-05	++++	0.00506465	7	99650954	Illumina	ZSCAN21	NA
cg20594802	0.0138725	0.00314819	1.051e-05	++++	0.00509053	3	189406736	Illumina	TP63	NA
cg12213454	0.00105616	0.000239717	1.054e-05	++++	0.00510186	22	37417219	Illumina	MPST	NA
cg04258133	0.00641471	0.00145638	1.06e-05	+++-	0.00512768	11	1953661	Illumina	TNNT3	TRUE
cg17459365	0.00689312	0.00156548	1.067e-05	++++	0.00515831	2	98325248	TyHomer	ZAP70	NA
cg22695779	0.00730964	0.00166108	1.08e-05	++++	0.00521789	6	33313437	TyHomer	DAXX	TRUE
cg16786644	0.00589188	0.00133909	1.083e-05	++-+	0.00522911	1	102313356	Illumina	OLFM3	NA
cg15198407	-0.00450168	0.00102318	1.084e-05	----	0.00523066	10	80841737	Illumina	ZMIZ1	NA
cg22160883	-0.00354126	0.000804949	1.086e-05	----	0.00523704	5	138609222	Illumina	MATR3	TRUE
cg00950497	0.0105618	0.00240087	1.087e-05	++++	0.00523859	10	116393423	Illumina	ABLIM1	TRUE
cg07875121	0.00461525	0.00104937	1.092e-05	++++	0.0052594	5	139641530	Illumina	PFDN1	TRUE
cg21599276	0.00699196	0.00159022	1.098e-05	++++	0.0052817	2	113544864	TyHomer	IL1A	NA
cg27335571	-0.00252484	0.000574236	1.098e-05	----	0.0052817	1	27669563	Illumina	SYTL1	NA
cg08531140	0.00526138	0.00119689	1.103e-05	++++	0.00530245	11	67143062	Illumina	LOC100130987	TRUE
cg15208139	0.0103439	0.0023534	1.106e-05	++++	0.00531356	11	36058725	Illumina	LDLRAD3	NA
cg11366948	0.00237888	0.000541247	1.107e-05	-+++	0.00531505	21	40467356	TyHomer	PSMG1	NA
cg15344028	-0.0117823	0.00268088	1.108e-05	----	0.00531655	2	204801510	Illumina	ICOS	TRUE
cg07201822	-0.00572534	0.0013035	1.122e-05	----	0.00538038	11	35370917	Illumina	SLC1A2	NA
cg07673230	0.00953537	0.00217113	1.124e-05	++++	0.00538283	8	98789233	Illumina	LAPTM4B	TRUE
cg16766542	0.0111255	0.00253321	1.124e-05	++++	0.00538283	8	143048597	TyHomer	MIR4539	NA
cg24441922	0.011921	0.00271447	1.125e-05	++++	0.00538283	2	235401950	Illumina	ARL4C	TRUE
cg07323488	0.0078897	0.00179661	1.126e-05	++++	0.00538283	3	168185313	Illumina	EGFEM1P	NA
cg16326402	0.00472626	0.00107626	1.126e-05	++++	0.00538283	2	158698856	Illumina	ACVR1	TRUE
cg04468133	0.00490999	0.00111822	1.129e-05	++++	0.00539193	16	89006246	Illumina	LOC100129697	NA
cg00379635	0.00390402	0.000889174	1.13e-05	++-+	0.00539193	2	25635205	Illumina	DTNB	NA
cg11144351	0.00671154	0.0015286	1.13e-05	++++	0.00539193	1	209759842	Illumina	CAMK1G	NA
cg01456695	-0.00507798	0.00115687	1.137e-05	----	0.00542198	11	48108785	Illumina	PTPRJ	NA
cg23390619	-0.00554493	0.00126335	1.138e-05	----	0.0054234	10	49687669	Illumina	ARHGAP22	TRUE
cg24709000	0.00567136	0.00129223	1.14e-05	++++	0.00542957	8	142127219	Zhou	DENND3	NA
cg09496750	0.00101482	0.000231294	1.146e-05	++-+	0.00545478	16	85090683	Illumina	KIAA0513	NA
cg08986995	0.00325891	0.000742774	1.147e-05	++++	0.00545618	7	155368052	TyHomer	CNPY1	NA
cg03345232	-0.00987206	0.00225085	1.155e-05	----	0.00549085	14	92981121	Illumina	RIN3	TRUE
cg05640674	0.00672302	0.00153321	1.16e-05	++++	0.00550783	5	131722561	Illumina	SLC22A5	NA
cg23580639	-0.00664222	0.00151476	1.16e-05	+---	0.00550783	17	35630524	Illumina	ACACA	NA
cg13192640	0.0063699	0.00145301	1.166e-05	++++	0.00553291	22	49096685	Illumina	FAM19A5	NA
cg26905523	-0.00476832	0.00108816	1.176e-05	+---	0.00557694	12	124942692	Illumina	NCOR2	NA
cg13753585	-0.0118715	0.00270932	1.177e-05	----	0.00557825	12	54677175	Illumina	HNRNPA1P10	NA
cg22299719	0.00315619	0.000720327	1.178e-05	++++	0.00557956	15	73735323	Illumina	C15orf60	TRUE
cg10678215	0.0086066	0.00196438	1.18e-05	++++	0.00558561	5	143191565	Illumina	HMHB1	TRUE
cg07567533	0.00648161	0.00147966	1.184e-05	++++	0.0056011	22	47527330	Illumina	TBC1D22A	NA
cg11442048	0.00442878	0.00101112	1.187e-05	++++	0.00561186	19	6014053	Illumina	LOC100128568	NA
cg20215008	0.00434044	0.000991363	1.196e-05	+++-	0.00565094	19	51454272	Illumina	KLK5	NA
cg02497737	0.00746376	0.0017048	1.197e-05	++++	0.00565221	15	84595079	Illumina	ADAMTSL3	NA
cg14262884	-0.00883892	0.00201924	1.201e-05	----	0.00566541	11	43757533	Illumina	HSD17B12	NA
cg15030090	0.00789616	0.0018039	1.202e-05	++++	0.00566541	8	8930709	Zhou	ERI1	NA
cg16988280	0.00942793	0.00215383	1.202e-05	++++	0.00566541	8	10671903	Illumina	PINX1	NA
cg24731961	0.00570675	0.00130419	1.21e-05	++++	0.00569392	14	105132343	Zhou	RP11-982M15.8	NA
cg01715588	0.00519066	0.00118626	1.211e-05	++++	0.00569392	8	142546019	TyHomer	MROH5	NA
cg02274315	0.0045926	0.0010496	1.211e-05	++++	0.00569392	3	14443688	Illumina	SLC6A6	NA
cg27025995	-0.00472492	0.00107985	1.211e-05	----	0.00569392	8	139926236	Illumina	COL22A1	TRUE
cg10160790	0.00283052	0.000646936	1.213e-05	++++	0.00569638	21	45283492	TyHomer	AGPAT3	NA
cg23151800	0.00145798	0.000333233	1.213e-05	++++	0.00569638	5	60182171	Illumina	ERCC8	NA
cg02998240	-0.012363	0.00282584	1.214e-05	----	0.00569761	1	16508668	TyHomer	EPHA2	TRUE
cg02679375	0.00608705	0.00139135	1.215e-05	++++	0.00569884	4	8178885	TyHomer	ABLIM2	NA
cg19665316	0.00857703	0.00196079	1.218e-05	++++	0.00570944	11	77590553	Illumina	INTS4	NA
cg13980799	0.00715029	0.00163496	1.223e-05	++++	0.00572939	10	119000215	Illumina	SLC18A2	TRUE
cg17625893	-0.00680303	0.00155574	1.226e-05	+---	0.00573996	14	106322849	Zhou	IGHG1	NA
cg04539476	0.00353581	0.000808746	1.231e-05	++++	0.00575988	14	23351487	Illumina	REM2	TRUE
cg05923226	-0.00787279	0.00180082	1.232e-05	+---	0.00576106	19	15121516	Illumina	CCDC105	TRUE
cg09795027	0.0081631	0.00186726	1.233e-05	++++	0.00576225	17	74006440	Illumina	EVPL	TRUE
cg06716182	0.0155473	0.00355654	1.234e-05	++++	0.00576343	11	96074944	Illumina	MAML2	TRUE
cg15365426	0.00130957	0.000299669	1.242e-05	+++-	0.00579728	2	2643372	TyHomer	MYT1L	TRUE
cg01882991	-0.00514136	0.00117663	1.245e-05	----	0.00580777	6	6677756	TyHomer	LY86-AS1	TRUE
cg19716893	0.00354284	0.000810974	1.25e-05	+++-	0.00582758	3	12847651	Illumina	CAND2	NA
cg08948981	-0.00149532	0.000342341	1.254e-05	----	0.00584269	9	115248648	Illumina	KIAA1958	NA
cg01988752	0.00864794	0.00197997	1.256e-05	++-+	0.00584848	3	13927393	TyHomer	WNT7A	NA
cg26881691	0.00510481	0.00116902	1.261e-05	++++	0.00586822	2	7907502	TyHomer	LOC101929551	TRUE
cg16455666	0.00242122	0.000554612	1.268e-05	++++	0.00589724	1	175276350	Zhou	RP3-518E13.2	NA
cg11072473	0.00507411	0.00116239	1.27e-05	++++	0.00590298	17	8707491	Illumina	PIK3R6	NA
cg08972170	0.0110566	0.00253322	1.273e-05	++++	0.00590625	7	30185776	Illumina	C7orf41	TRUE
cg13832817	0.00506499	0.00116047	1.273e-05	++++	0.00590625	16	84861740	Illumina	CRISPLD2	NA
cg20580833	0.00388859	0.00089092	1.273e-05	++++	0.00590625	10	99628950	Illumina	CRTAC1	TRUE
cg11259727	0.00407721	0.000934237	1.276e-05	++++	0.00591661	2	175465297	Illumina	WIPF1	NA
cg02875089	0.00536527	0.0012296	1.28e-05	+++-	0.0059316	17	41861356	Illumina	C17orf105	TRUE
cg05127966	0.00726998	0.00166662	1.288e-05	++++	0.00596151	3	38072950	TyHomer	PLCD1	NA
cg13026773	0.00624938	0.00143265	1.288e-05	++++	0.00596151	15	80986359	Illumina	FAM108C1	TRUE
cg12436715	0.00292088	0.000669661	1.29e-05	++++	0.00596719	3	9877266	Illumina	TTLL3	TRUE
cg16522223	-0.00448092	0.00102765	1.298e-05	----	0.00600059	22	43400443	Illumina	PACSIN2	NA
cg19375810	0.00511135	0.0011723	1.3e-05	++++	0.00600624	3	42787927	Illumina	CCDC13	TRUE
cg26904049	-0.00566976	0.00130049	1.302e-05	----	0.00601188	1	167091094	Illumina	DUSP27	TRUE
cg20761636	0.00489586	0.00112301	1.303e-05	++++	0.0060129	1	234129649	Illumina	SLC35F3	NA
cg11063902	-0.00389242	0.000892867	1.304e-05	----	0.00601392	3	99792993	Illumina	FILIP1L	NA
cg13824500	-0.0118973	0.00272989	1.311e-05	----	0.00603898	10	114394236	Illumina	VTI1A	TRUE
cg15562617	-0.00722362	0.00165745	1.311e-05	----	0.00603898	16	80603721	Illumina	LINC01227	NA
cg01179482	0.00420084	0.000964149	1.318e-05	++-+	0.0060676	3	29333709	Illumina	RBMS3	NA
cg04039799	-0.0051935	0.00119215	1.322e-05	----	0.00607877	11	19745484	Illumina	NAV2	TRUE
cg25233716	0.00211255	0.000484922	1.322e-05	++++	0.00607877	2	220770252	Zhou	AC008281.1	NA
cg25921609	0.00903876	0.00207489	1.323e-05	+++-	0.00607974	17	8379225	Illumina	MYH10	TRUE
cg22340807	0.00861728	0.00197838	1.326e-05	++++	0.0060899	1	61378118	Zhou	NFIA	TRUE
cg02419123	0.00845213	0.00194071	1.33e-05	++++	0.00610101	8	20880673	Zhou	RP11-421P23.2	NA
cg15337981	0.00907373	0.00208348	1.33e-05	++++	0.00610101	9	35859544	Illumina	LINC00950	NA
cg19421584	0.00845548	0.00194185	1.335e-05	++++	0.0061203	7	158664247	Illumina	WDR60	TRUE
cg23607810	0.00379563	0.000871801	1.338e-05	++++	0.00613042	1	25999385	Illumina	MAN1C1	NA
cg14796565	-0.000749113	0.000172067	1.339e-05	----	0.00613136	11	911369	Illumina	CHID1	TRUE
cg22617236	0.00864399	0.00198562	1.341e-05	++++	0.00613687	9	129110705	Illumina	MVB12B	NA
cg27021181	0.00921995	0.00211802	1.342e-05	++++	0.00613781	10	5488346	Illumina	NET1	TRUE
cg04954056	0.00442965	0.00101765	1.344e-05	++-+	0.00614331	7	16541901	Zhou	SOSTDC1	TRUE
cg11223753	0.00714298	0.00164144	1.351e-05	++++	0.00617165	22	47525730	Illumina	TBC1D22A	NA
cg05963597	0.00598311	0.00137514	1.356e-05	++++	0.00619083	9	139870908	Illumina	PTGDS	NA
cg19761803	0.00562843	0.0012939	1.362e-05	++++	0.00621455	19	3104367	Illumina	GNA11	NA
cg26301974	0.00602545	0.00138528	1.364e-05	++++	0.00621999	11	71929392	Illumina	FOLR2	NA
cg11559480	0.00583849	0.00134258	1.369e-05	++++	0.00623911	21	45768108	Zhou	AP001063.1	NA
cg02158978	0.007111	0.00163525	1.37e-05	++++	0.00623998	12	133134938	Illumina	FBRSL1	TRUE
cg23660404	-0.0085685	0.00197072	1.375e-05	+---	0.00625906	8	55240982	TyHomer	SOX17	NA
cg03671075	-0.0122637	0.00282074	1.376e-05	----	0.00625992	4	78573680	TyHomer	CXCL13	TRUE
cg13187651	0.0120679	0.00277633	1.382e-05	++++	0.00628351	17	40712736	Illumina	COASY	NA
cg00835664	0.00130723	0.000300824	1.39e-05	+++-	0.00631616	11	125826346	Zhou	CDON	NA
cg20697044	0.00465483	0.00107123	1.391e-05	++++	0.00631698	17	64971888	Illumina	CACNG4	TRUE
cg01583646	0.00566834	0.001305	1.402e-05	++++	0.00635945	15	43576419	Illumina	TGM7	NA
cg24525573	0.00232435	0.00053512	1.402e-05	++--	0.00635945	1	16330784	Illumina	C1orf64	TRUE
cg21304569	0.0082117	0.00189061	1.403e-05	++++	0.00636025	14	76299369	Illumina	TTLL5	NA
cg13077896	0.00625864	0.00144125	1.409e-05	??++	0.0063837	1	38398846	Illumina	INPP5B	NA
cg26856289	-0.0070092	0.00161423	1.411e-05	----	0.00638901	1	24307516	Illumina	SFRS13A	TRUE
cg09986153	0.00983709	0.00226559	1.412e-05	++++	0.00638978	8	28893138	Illumina	HMBOX1	NA
cg20916656	-0.00526361	0.00121237	1.415e-05	----	0.00639961	4	36350465	Zhou	RP11-431M7.2	NA
cg04273904	-0.0108873	0.00250798	1.418e-05	----	0.00640567	4	186655783	Illumina	SORBS2	NA
cg13018715	0.00667041	0.00153658	1.418e-05	++++	0.00640567	5	108105182	Illumina	FER	NA
cg04917262	0.00429953	0.000990671	1.425e-05	++++	0.00643352	1	7868469	Illumina	PER3	NA
cg16671611	0.00239609	0.000552318	1.436e-05	++-+	0.00647939	5	5184233	Illumina	ADAMTS16	NA
cg19900254	0.00816843	0.0018834	1.444e-05	++++	0.00651168	7	96668823	TyHomer	DLX5	NA
cg01421737	0.00869612	0.0020054	1.449e-05	++++	0.00651899	1	224647109	Zhou	CNIH3	NA
cg03247739	0.0057544	0.00132703	1.449e-05	++++	0.00651899	16	3910867	Illumina	CREBBP	NA
cg05529343	0.0191878	0.00442485	1.449e-05	++++	0.00651899	3	22412124	Zhou	ZNF385D	TRUE
cg13835114	-0.00533746	0.00123087	1.449e-05	----	0.00651899	9	133327530	Illumina	ASS1	TRUE
cg21273862	-0.0057989	0.00133747	1.453e-05	-+--	0.00653317	2	222384688	Illumina	EPHA4	NA
cg22140538	0.00333318	0.00076888	1.457e-05	++-+	0.00654734	11	500598	Illumina	RNH1	TRUE
cg03244470	0.00594919	0.00137257	1.462e-05	++++	0.00656217	19	42538971	Illumina	GRIK5	NA
cg15937073	0.0146517	0.00338035	1.462e-05	++++	0.00656217	1	42384564	Illumina	HIVEP3	TRUE
cg06108945	0.00436594	0.00100748	1.467e-05	++++	0.00658078	12	4349715	TyHomer	CCND2	NA
cg17135423	0.00516594	0.00119215	1.469e-05	++++	0.00658276	1	20142562	Illumina	RNF186	TRUE
cg08641888	0.00822044	0.00189714	1.47e-05	++++	0.00658276	16	57665659	Illumina	ADGRG1	NA
cg09014329	-0.00956929	0.00220842	1.47e-05	----	0.00658276	17	42431748	Illumina	FAM171A2	TRUE
cg26729204	0.00634711	0.00146559	1.486e-05	++++	0.00665055	6	2932241	TyHomer	SERPINB9	TRUE
cg21404980	0.00446943	0.00103205	1.487e-05	++++	0.00665117	8	144599027	Illumina	ZC3H3	TRUE
cg19627925	0.00755664	0.00174509	1.489e-05	-+++	0.00665625	4	161293800	TyHomer	RAPGEF2	NA
cg14864167	0.0107597	0.00248522	1.495e-05	++++	0.0066792	8	66751182	Illumina	PDE7A	TRUE
cg09961187	0.00592136	0.00136776	1.496e-05	++++	0.0066798	9	130526319	Illumina	SH2D3C	NA
cg10891559	0.00469704	0.00108501	1.498e-05	++++	0.00668487	22	39882996	Illumina	MGAT3	NA
cg23448998	0.00749027	0.00173033	1.499e-05	++++	0.00668546	17	17110353	Illumina	PLD6	TRUE
cg24035417	0.00566024	0.00130768	1.502e-05	++++	0.00669497	22	43654240	Illumina	SCUBE1	NA
cg02597894	0.0062909	0.00145343	1.503e-05	++++	0.00669556	6	31760796	Illumina	VARS	TRUE
cg16806041	0.0108585	0.00250934	1.51e-05	++++	0.00672286	3	59996265	Illumina	FHIT	TRUE
cg10297170	0.0078138	0.00180586	1.512e-05	++++	0.00672401	14	24564367	Illumina	PCK2	NA
cg23069718	0.00435308	0.00100605	1.512e-05	++++	0.00672401	12	4252007	TyHomer	CCND2	NA
cg00592995	0.00616952	0.00142606	1.516e-05	++++	0.00673791	20	56196368	Illumina	ZBP1	NA
cg23126977	0.00848308	0.00196131	1.524e-05	++++	0.00676957	10	10363219	TyHomer	LOC101928322	NA
cg24342283	-0.00567105	0.00131126	1.526e-05	----	0.00677455	11	118758603	Illumina	CXCR5	TRUE
cg02220641	0.00394407	0.000912137	1.532e-05	++++	0.00679337	8	27117317	Illumina	STMN4	NA
cg09996833	0.00493483	0.00114124	1.532e-05	++++	0.00679337	14	23008920	Zhou	TRAC	NA
cg12325605	-0.00755551	0.00174747	1.534e-05	+---	0.00679833	3	56810151	Illumina	ARHGEF3	TRUE
cg17112727	0.00850426	0.00196697	1.536e-05	++++	0.00680329	9	101333114	Illumina	GABBR2	NA
cg11354105	-0.00433589	0.00100318	1.545e-05	----	0.00683923	2	25475805	Illumina	DNMT3A	TRUE
cg10361922	-0.00470889	0.00108976	1.553e-05	----	0.00686676	17	40925790	Illumina	VPS25	TRUE
cg11422009	0.0102953	0.00238261	1.553e-05	++++	0.00686676	17	17321762	TyHomer	MED9	NA
cg04135110	0.00759963	0.00175909	1.559e-05	++++	0.00688587	5	346695	Illumina	AHRR	TRUE
cg02702060	0.000995304	0.000230389	1.56e-05	++--	0.00688587	22	49002118	Illumina	FAM19A5	NA
cg27507960	-0.0133262	0.00308477	1.56e-05	----	0.00688587	6	26225246	Illumina	HIST1H3E	NA
cg01061697	0.00074535	0.000172541	1.561e-05	++++	0.00688635	6	168387030	TyHomer	HGC6.3	TRUE
cg06205331	0.00313591	0.00072614	1.57e-05	++++	0.00692209	3	124303268	Illumina	KALRN	TRUE
cg02714303	0.0081317	0.00188301	1.571e-05	++++	0.00692255	13	76334728	Illumina	LMO7	TRUE
cg18716689	0.0021688	0.000502248	1.573e-05	-+++	0.0069274	8	134495928	Illumina	ST3GAL1	NA
cg16753122	0.0077579	0.00179705	1.582e-05	++++	0.00696307	16	57506917	Illumina	DOK4	TRUE
cg05866684	0.00796857	0.00184651	1.593e-05	++++	0.00700748	1	220080664	Illumina	RNU5F-1	NA
cg09384369	-0.00517568	0.00119944	1.595e-05	----	0.00701228	9	130770309	TyHomer	FAM102A	NA
cg21823537	0.00504116	0.00116866	1.606e-05	++++	0.00705662	3	5151429	TyHomer	ARL8B	NA
cg09841598	0.00732868	0.00169923	1.611e-05	++++	0.00707456	15	101678946	TyHomer	CHSY1	NA
cg16331492	0.00971317	0.0022522	1.612e-05	++++	0.00707493	2	107456855	Illumina	ST6GAL2	TRUE
cg07683388	-0.00710248	0.00164766	1.628e-05	----	0.00714109	2	198029332	Illumina	ANKRD44	TRUE
cg08234504	0.00369465	0.000857189	1.631e-05	++++	0.00715018	5	139013317	TyHomer	CXXC5	TRUE
cg17665821	0.00290027	0.000672924	1.633e-05	++++	0.00715489	8	22436136	Illumina	PDLIM2	NA
cg11885285	0.00375614	0.000871793	1.643e-05	++++	0.00719461	22	39834526	TyHomer	LOC100506472	NA
cg16457842	0.0101755	0.00236184	1.645e-05	++++	0.00719929	6	84417445	Illumina	SNAP91	TRUE
cg20717792	0.00505508	0.00117337	1.646e-05	++++	0.00719958	17	17111358	Zhou	MPRIP	NA
cg19926902	0.0043121	0.00100108	1.651e-05	++++	0.00721736	11	118015584	Illumina	SCN4B	TRUE
cg02097767	-0.00102395	0.000237732	1.654e-05	----	0.00722229	18	9095343	TyHomer	NDUFV2	NA
cg03172931	0.00567941	0.00131862	1.654e-05	++++	0.00722229	19	8677774	TyHomer	ADAMTS10	TRUE
cg07389319	0.00903846	0.00209858	1.655e-05	-+-+	0.00722257	3	196368700	Illumina	NRROS	NA
cg18723746	0.00175741	0.000408068	1.657e-05	+++-	0.00722721	3	12555365	Illumina	TSEN2	NA
cg09453636	0.00854714	0.00198481	1.66e-05	++++	0.0072362	2	208990238	Illumina	CRYGD	TRUE
cg21313072	0.00532915	0.00123785	1.669e-05	++++	0.00727133	18	43640508	Illumina	PSTPIP2	NA
cg18400471	0.00404339	0.000939235	1.67e-05	++-+	0.00727158	20	48885160	Illumina	LINC01272	NA
cg04870523	0.00178248	0.000414144	1.677e-05	++++	0.00729794	3	115231438	TyHomer	GAP43	TRUE
cg12517471	-0.00560155	0.00130149	1.678e-05	----	0.00729817	1	162147093	Illumina	NOS1AP	NA
cg06121277	0.00774773	0.00180062	1.686e-05	++++	0.00732103	4	5965554	Zhou	C4orf50	NA
cg26371847	-0.00546877	0.00127094	1.686e-05	----	0.00732103	1	201476665	Illumina	CSRP1	NA
cg09589067	0.00626413	0.00145589	1.688e-05	++++	0.00732103	17	55596159	Illumina	MSI2	NA
cg10682119	-0.0113185	0.00263062	1.688e-05	----	0.00732103	15	93182494	Illumina	FAM174B	NA
cg16649298	0.0103867	0.00241404	1.688e-05	++++	0.00732103	7	158664174	Illumina	WDR60	TRUE
cg08268148	-0.00864915	0.00201048	1.692e-05	----	0.00733426	6	4004820	TyHomer	PRPF4B	NA
cg14387626	-0.00337535	0.000784626	1.694e-05	+---	0.00733881	14	106331803	Zhou	IGHD7-27	TRUE
cg03219658	0.00424389	0.000986627	1.697e-05	++-+	0.00734768	12	114863053	TyHomer	TBX5	TRUE
cg16440121	0.00815377	0.00189581	1.701e-05	++++	0.00736087	12	29035442	TyHomer	FAR2	NA
cg05072629	-0.00906121	0.00210711	1.706e-05	----	0.00737836	7	108291071	TyHomer	THAP5	NA
cg04064254	0.0102698	0.00238825	1.707e-05	++++	0.00737855	21	47409570	Illumina	COL6A1	TRUE
cg27460943	0.00283758	0.000659962	1.711e-05	++++	0.0073917	4	149362809	Illumina	NR3C2	TRUE
cg17181386	0.00595004	0.00138426	1.721e-05	++++	0.00743074	15	70113420	Zhou	RP11-19J5.2	NA
cg12613020	0.0106386	0.0024758	1.731e-05	++++	0.00746974	5	134881662	TyHomer	NEUROG1	TRUE
cg26497146	0.00537014	0.00124992	1.736e-05	++++	0.00748713	19	42795109	Illumina	CIC	NA
cg06138226	0.00447038	0.00104055	1.738e-05	++++	0.00749157	17	45927893	Illumina	SP6	TRUE
cg27151122	0.00410404	0.000955355	1.74e-05	++++	0.007496	12	50447407	TyHomer	ASIC1	TRUE
cg10944802	0.0065191	0.00151781	1.746e-05	++++	0.00751765	1	38506462	TyHomer	POU3F1	TRUE
cg22010547	-0.0103	0.00239827	1.749e-05	??--	0.00752217	1	24235907	Illumina	CNR2	NA
cg25912428	0.00786317	0.00183089	1.749e-05	++++	0.00752217	10	125427770	Illumina	GPR26	TRUE
cg26434048	-0.00533193	0.00124187	1.759e-05	+---	0.00756097	7	45961569	Illumina	IGFBP3	TRUE
cg21268578	-0.00321222	0.000748452	1.772e-05	----	0.0076126	22	38029478	Illumina	GGA1	TRUE
cg08626653	0.00309101	0.000720419	1.782e-05	++++	0.00765131	7	100082322	Illumina	C7orf51	TRUE
cg04313634	0.00202677	0.000472451	1.788e-05	++++	0.0076728	16	1502073	Illumina	CLCN7	NA
cg11593179	0.00157918	0.000368158	1.791e-05	+++?	0.0076814	14	94856217	Illumina	SERPINA1	NA
cg14987431	0.00198516	0.000462871	1.796e-05	++-+	0.00769856	10	94455650	TyHomer	HHEX	TRUE
cg10042876	-0.00479712	0.00111887	1.807e-05	----	0.00773712	11	117856639	Illumina	IL10RA	NA
cg11782601	0.0012713	0.000296518	1.807e-05	+++-	0.00773712	17	78921898	Illumina	RPTOR	TRUE
cg18775526	0.00330397	0.000770717	1.812e-05	++++	0.00775422	7	101822711	Illumina	CUX1	NA
cg26432350	0.00511168	0.00119245	1.814e-05	++++	0.00775848	3	47040357	Illumina	NBEAL2	TRUE
cg13806230	0.00582909	0.00135991	1.816e-05	++++	0.00776273	15	48827314	Illumina	FBN1	NA
cg06903477	0.00148953	0.000347547	1.82e-05	++++	0.00777552	17	1917593	Illumina	RTN4RL1	NA
cg22401375	0.00765662	0.00178674	1.825e-05	++++	0.00779257	19	40031200	Illumina	EID2	NA
cg13712852	-0.00299915	0.000699941	1.829e-05	+---	0.00780528	2	85814940	Illumina	VAMP5	TRUE
cg08593157	0.00617442	0.00144103	1.83e-05	++++	0.00780528	17	17684240	Illumina	SMCR5	TRUE
cg11790673	0.00563336	0.00131487	1.833e-05	++++	0.00781375	1	212845129	TyHomer	BATF3	TRUE
cg24996979	-0.00430211	0.00100432	1.839e-05	----	0.007835	14	74223355	Illumina	C14orf43	TRUE
cg06230839	0.0136239	0.00318129	1.848e-05	+-++	0.007869	21	43189892	TyHomer	RIPK4	TRUE
cg05659611	-0.010833	0.00252974	1.85e-05	----	0.00787317	3	98240624	Illumina	CLDND1	NA
cg03840432	0.00527027	0.0012308	1.852e-05	++++	0.00787734	1	67955456	TyHomer	SERBP1	NA
cg21386849	-0.00363988	0.000850249	1.861e-05	----	0.0079068	6	37073379	TyHomer	PIM1	NA
cg13719901	-0.010427	0.00243572	1.862e-05	+---	0.0079068	3	46608139	Illumina	LRRC2	TRUE
cg26568648	0.00709289	0.00165691	1.862e-05	+-++	0.0079068	8	59978618	Illumina	TOX	NA
cg07663278	0.00592591	0.00138441	1.865e-05	++++	0.00791518	12	51663310	Illumina	SMAGP	TRUE
cg24012321	0.00197385	0.000461153	1.867e-05	++++	0.00791931	14	91750021	Illumina	CCDC88C	NA
cg15088912	-0.0128299	0.0029981	1.874e-05	----	0.00794464	13	48987465	Illumina	LPAR6	NA
cg17964422	-0.00184566	0.000431382	1.882e-05	---?	0.00797417	6	31165599	Illumina	HCG27	TRUE
cg12688234	0.00968742	0.00226449	1.886e-05	++++	0.00798659	5	169407439	Illumina	FAM196B	TRUE
cg17798590	0.00658135	0.00153848	1.887e-05	-+++	0.00798659	10	115327194	Illumina	HABP2	NA
cg20056213	0.00578943	0.00135343	1.889e-05	++++	0.00799067	5	168110691	Illumina	SLIT3	NA
cg13531599	0.00602054	0.00140758	1.892e-05	++++	0.00799897	20	42588358	Illumina	TOX2	NA
cg00621837	0.00935256	0.00218678	1.895e-05	++++	0.00800727	4	46996734	Illumina	GABRA4	NA
cg22904711	-0.0115489	0.00270049	1.898e-05	----	0.00801555	19	44278628	Illumina	KCNN4	TRUE
cg21347981	0.00843501	0.00197251	1.9e-05	++++	0.00801961	7	49816819	Illumina	VWC2	NA
cg14455466	0.00528249	0.00123541	1.904e-05	++++	0.00803193	5	134895387	Zhou	CTC-321K16.1	NA
cg15845821	-0.00758332	0.00177357	1.905e-05	----	0.00803193	19	16830613	Illumina	NWD1	TRUE
cg18317842	-0.00621791	0.00145434	1.908e-05	----	0.00804018	8	10921502	Illumina	XKR6	NA
cg15352013	0.00509444	0.00119175	1.914e-05	++++	0.00806088	16	49497733	TyHomer	ADAM3B	NA
cg19266329	-0.00704518	0.00164815	1.915e-05	----	0.00806088	1	145456128	TyHomer	POLR3GL	TRUE
cg05327844	0.00447139	0.00104622	1.921e-05	++++	0.00808112	11	330872	TyHomer	IFITM3	TRUE
cg02340116	0.00954926	0.00223436	1.922e-05	++++	0.00808112	8	54089593	Zhou	RP11-162D9.3	NA
cg15647311	-0.00275429	0.000644486	1.923e-05	----	0.00808112	19	12897519	Zhou	HOOK2	TRUE
cg02901136	0.00722891	0.00169154	1.924e-05	++++	0.00808112	1	153348305	Illumina	S100A12	TRUE
cg09709426	0.00589825	0.00138034	1.928e-05	++++	0.00809352	3	45911521	Illumina	LZTFL1	NA
cg23806727	0.00551956	0.00129182	1.931e-05	++++	0.00810129	2	135017168	Illumina	MGAT5	TRUE
cg17580614	-0.0117243	0.00274404	1.932e-05	----	0.00810129	17	15849512	Illumina	ADORA2B	TRUE
cg12466556	0.00844786	0.00197724	1.933e-05	++++	0.00810129	22	30443509	Illumina	HORMAD2-AS1	NA
cg09465703	-0.00981002	0.0022967	1.943e-05	----	0.00813413	16	733842	Illumina	JMJD8	TRUE
cg13167816	0.00666063	0.00155936	1.943e-05	++++	0.00813413	14	24601808	Illumina	FITM1	TRUE
cg07880454	0.0008771	0.000205349	1.944e-05	++++	0.00813413	3	156800584	Illumina	LINC00880	NA
cg03544753	0.0105872	0.00247882	1.946e-05	++++	0.00813809	3	54328360	Illumina	CACNA2D3	NA
cg13834112	0.00962855	0.00225492	1.955e-05	++++	0.00817105	15	90361639	TyHomer	ANPEP	TRUE
cg16859352	-0.00444752	0.00104162	1.956e-05	+---	0.00817105	10	106090233	Illumina	ITPRIP	NA
cg16200531	0.0102026	0.00238957	1.958e-05	++++	0.00817498	2	135532566	Zhou	CCNT2-AS1	TRUE
cg12284595	0.00358766	0.000840354	1.962e-05	++++	0.00818725	17	3673699	Illumina	ITGAE	NA
cg22982489	0.00806215	0.00188863	1.965e-05	++++	0.00819534	1	8258346	TyHomer	LINC01714	NA
cg22189626	-0.00115435	0.000270434	1.968e-05	----	0.00820341	11	123325188	Zhou	LINC01059	NA
cg20912205	-0.00551194	0.00129147	1.973e-05	----	0.00821954	3	50337305	Illumina	NAT6	TRUE
cg03241448	-0.00437232	0.00102448	1.974e-05	+---	0.00821954	11	64626091	Illumina	EHD1	NA
cg13716020	0.00754603	0.00176821	1.976e-05	++++	0.00822343	4	109696145	TyHomer	ETNPPL	NA
cg12020736	-0.00585093	0.00137129	1.983e-05	----	0.00824811	3	168852374	Illumina	MECOM	NA
cg16383991	0.00395132	0.00092624	1.99e-05	++++	0.00827277	10	13749953	Illumina	FRMD4A	NA
cg00446123	0.00814857	0.00191034	1.994e-05	++++	0.00828048	20	62367888	Illumina	LIME1	TRUE
cg00924924	0.00232032	0.000543973	1.994e-05	+-+-	0.00828048	11	19650101	Illumina	NAV2	NA
cg21575225	-0.00653194	0.00153164	2.002e-05	----	0.00830923	1	156073485	Illumina	LMNA	NA
cg17010972	0.00467888	0.00109719	2.004e-05	++++	0.00831306	1	24878411	Illumina	LOC100506985	NA
cg01245860	0.0020207	0.000473885	2.007e-05	++++	0.00832103	22	38318242	Illumina	MICALL1	NA
cg14119236	0.00930174	0.00218176	2.013e-05	++++	0.00834142	12	4489075	Illumina	FGF23	TRUE
cg25989755	0.0109667	0.0025724	2.015e-05	++++	0.00834523	4	151134483	Illumina	DCLK2	NA
cg27191786	-0.00685259	0.00160766	2.022e-05	----	0.00836972	2	139233103	Zhou	AC097721.2	NA
cg20696737	0.00719168	0.00168756	2.03e-05	++++	0.00838934	1	201529201	TyHomer	RPS10P7	TRUE
cg21350153	0.00626966	0.00147122	2.03e-05	++++	0.00838934	2	95982371	Illumina	KCNIP3	TRUE
cg26934362	0.00787064	0.00184691	2.03e-05	++++	0.00838934	5	1519265	Illumina	LPCAT1	TRUE
cg02994349	0.00432346	0.00101468	2.036e-05	++++	0.00840926	1	66999753	Illumina	SGIP1	TRUE
cg21296632	-0.00821545	0.00192813	2.037e-05	----	0.00840926	5	90355362	Illumina	ADGRV1	NA
cg05003326	0.00396676	0.000931085	2.041e-05	++++	0.00842126	10	97166845	Illumina	SORBS1	NA
cg12194346	0.00740338	0.00173787	2.044e-05	++++	0.00842913	20	23438392	Zhou	RP3-333B15.5	NA
cg10508439	0.00832321	0.0019539	2.046e-05	++++	0.00843288	3	152226825	TyHomer	TMEM14EP	NA
cg09381230	0.00756411	0.00177585	2.05e-05	++++	0.00844485	6	135642659	Illumina	AHI1	NA
cg09119665	0.00292783	0.000687803	2.074e-05	++++	0.00853916	14	74181285	Illumina	PNMA1	TRUE
cg01866562	-0.00244521	0.000574469	2.077e-05	----	0.00854695	7	117323055	Zhou	CFTR	NA
cg02986585	-0.00649772	0.00152693	2.087e-05	----	0.00858352	6	41546546	Illumina	FOXP4	NA
cg21411014	-0.0074926	0.00176083	2.089e-05	----	0.00858717	12	4616445	Illumina	C12orf4	NA
cg21256649	0.00462845	0.00108787	2.094e-05	++++	0.00860125	17	66507610	Illumina	PRKAR1A	TRUE
cg03609058	0.00515365	0.00121139	2.097e-05	++++	0.00860125	17	42467867	Illumina	ITGA2B	NA
cg16445648	0.00435034	0.00102257	2.097e-05	++++	0.00860125	8	134103406	Illumina	TG	NA
cg04401067	0.00617663	0.00145188	2.098e-05	++++	0.00860125	1	9902439	TyHomer	CLSTN1	TRUE
cg26405979	0.0025952	0.000610029	2.098e-05	++++	0.00860125	4	8239303	Illumina	SH3TC1	TRUE
cg18964590	0.00577849	0.00135851	2.104e-05	++++	0.00862127	17	1521483	Illumina	SLC43A2	TRUE
cg00600128	0.00519107	0.00122048	2.106e-05	++++	0.0086244	19	54670338	Illumina	TMC4	NA
cg18030615	0.00688113	0.00161787	2.107e-05	++++	0.0086244	8	91663454	Zhou	RP11-68L18.1	TRUE
cg26030431	-0.011741	0.00276094	2.114e-05	----	0.00864847	5	105712718	TyHomer	LINC01950	NA
cg25511014	0.0084407	0.00198497	2.116e-05	++++	0.00865206	18	6482929	TyHomer	LINC01387	NA
cg10955607	0.00482464	0.00113467	2.118e-05	++++	0.00865565	15	92408074	Illumina	SLCO3A1	NA
cg17732372	0.00415774	0.00097786	2.12e-05	++++	0.00865924	15	33604133	Illumina	RYR3	TRUE
cg00731352	0.00417794	0.000983094	2.14e-05	++++	0.00873577	8	56777169	TyHomer	LYN	NA
cg25494261	0.00739437	0.00173998	2.141e-05	++++	0.00873577	5	131146962	Illumina	MEIKIN	NA
cg24402559	0.00803385	0.00189058	2.143e-05	++++	0.00873877	16	82737855	Illumina	CDH13	NA
cg18169041	0.00354016	0.000833111	2.144e-05	++++	0.00873877	20	36755548	Zhou	RPRD1B	NA
cg03793277	0.00817635	0.00192453	2.152e-05	++++	0.00876156	19	45416910	Illumina	APOC1	NA
cg19370065	0.00734615	0.00172911	2.152e-05	++++	0.00876156	15	33228636	Illumina	FMN1	NA
cg15498228	0.00866117	0.00203867	2.153e-05	++++	0.00876156	14	104515119	Illumina	TDRD9	NA
cg11046734	0.00343044	0.000807723	2.166e-05	++++	0.00880924	17	72898009	TyHomer	FADS6	NA
cg01899620	0.0110354	0.00259845	2.167e-05	+-++	0.00880924	13	113689422	Illumina	MCF2L	TRUE
cg21095779	-0.0128254	0.00302165	2.191e-05	----	0.00890212	3	190336306	Illumina	IL1RAP	NA
cg18555620	-0.00552782	0.00130266	2.201e-05	----	0.0089261	1	164558469	Illumina	PBX1	NA
cg15031678	0.00530384	0.00124995	2.203e-05	++++	0.0089261	16	14293298	Illumina	MKL2	NA
cg15434243	0.000886769	0.000208983	2.203e-05	++++	0.0089261	2	9246033	Zhou	RP11-734K21.5	NA
cg05726669	0.00833478	0.00196427	2.204e-05	++++	0.0089261	7	150434246	Illumina	GIMAP5	NA
cg10901291	0.000852098	0.000200817	2.204e-05	++++	0.0089261	21	46275891	Illumina	PTTG1IP	NA
cg22249252	0.00336396	0.000792794	2.204e-05	++++	0.0089261	16	11726595	Zhou	LITAF	NA
cg20654074	0.00331574	0.000781459	2.205e-05	++++	0.0089261	15	41223179	Illumina	DLL4	TRUE
cg01213645	0.00407134	0.000959645	2.21e-05	++++	0.00894165	7	43562162	Illumina	HECW1	TRUE
cg04277040	-0.00769484	0.00181396	2.215e-05	----	0.00895055	16	80603851	Illumina	LINC01227	NA
cg07388493	0.00794278	0.00187243	2.216e-05	++++	0.00895055	1	39491459	Illumina	NDUFS5	TRUE
cg24359986	0.00464562	0.00109516	2.216e-05	++++	0.00895055	18	43873185	TyHomer	RNF165	NA
cg10950358	-0.00825163	0.00194528	2.217e-05	----	0.00895055	1	147253401	Zhou	RP11-433J22.3	TRUE
cg20814437	0.00994765	0.00234518	2.218e-05	++++	0.00895055	21	30204763	TyHomer	N6AMT1	NA
cg25380622	0.00226924	0.000535026	2.222e-05	++++	0.00896135	5	150695684	Illumina	SLC36A2	TRUE
cg17754500	-0.0054774	0.00129147	2.223e-05	----	0.00896135	3	99224966	TyHomer	COL8A1	NA
cg05023233	0.00459328	0.00108316	2.229e-05	-+++	0.00897952	1	116260289	Illumina	CASQ2	NA
cg09179369	0.0121674	0.00286936	2.231e-05	++++	0.00897952	22	39407384	TyHomer	APOBEC3C	NA
cg14539658	0.00895879	0.00211271	2.231e-05	++++	0.00897952	14	21495146	Illumina	NDRG2	TRUE
cg22180675	0.00516503	0.00121834	2.241e-05	++++	0.00901507	8	41518719	Illumina	MIR486-1	NA
cg27313912	0.00122882	0.000289887	2.246e-05	++++	0.00902979	21	40385380	TyHomer	LINC01700	NA
cg03772491	0.0101982	0.00240591	2.247e-05	++++	0.00902979	14	84503673	TyHomer	LINC02329	NA
cg17542346	-0.00882482	0.0020825	2.259e-05	??--	0.00907258	7	1952807	Illumina	MAD1L1	TRUE
cg15053937	0.000680356	0.000160556	2.26e-05	++--	0.00907258	3	61854534	Illumina	PTPRG	TRUE
cg05906166	-0.0165713	0.00391078	2.262e-05	----	0.00907589	19	16437057	Illumina	KLF2	TRUE
cg14943847	0.00885217	0.0020896	2.272e-05	++++	0.00911128	21	35898827	Illumina	RCAN1	NA
cg04990157	0.0078171	0.00184588	2.287e-05	++++	0.0091619	12	111219575	TyHomer	PPP1CC	NA
cg16125603	0.0049688	0.0011733	2.287e-05	++++	0.0091619	20	19056339	TyHomer	SLC24A3	NA
cg01862311	0.00736519	0.00173957	2.296e-05	++++	0.00919319	8	26308815	Zhou	BNIP3L	TRUE
cg17201805	0.00724488	0.00171122	2.298e-05	++++	0.00919642	16	4711507	Illumina	MGRN1	NA
cg10995137	0.00481477	0.00113753	2.31e-05	++++	0.00923965	8	27234794	Illumina	PTK2B	NA
cg17667220	-0.00843754	0.00199359	2.313e-05	----	0.00924686	1	58717079	Illumina	DAB1	NA
cg27553048	0.0094393	0.00223058	2.319e-05	-+++	0.00926604	1	111772613	Illumina	CHI3L2	NA
cg07155243	-0.0128709	0.00304203	2.326e-05	----	0.0092892	1	61870246	Illumina	NFIA	NA
cg11225297	-0.00184655	0.000436487	2.332e-05	----	0.00930835	3	130064318	Illumina	COL29A1	TRUE
cg07610217	0.00418671	0.000990234	2.358e-05	++++	0.00940639	5	171998263	TyHomer	NEURL1B	NA
cg16464329	-0.0082126	0.00194246	2.359e-05	----	0.00940639	13	95923665	Illumina	ABCC4	NA
cg02355924	0.0109958	0.00260118	2.366e-05	++++	0.00942943	2	217168467	Illumina	2023-03-04	NA
cg02846528	0.00469848	0.00111155	2.369e-05	++++	0.00943075	1	32314001	Zhou	RP11-84A19.2	NA
cg24171689	0.00627205	0.00148384	2.369e-05	++++	0.00943075	3	16491130	Illumina	RFTN1	TRUE
cg08151621	-0.00745382	0.00176346	2.37e-05	----	0.00943075	19	28995456	Illumina	LOC100420587	NA
cg02375409	0.00463276	0.00109617	2.376e-05	++++	0.00944976	12	4488749	Illumina	FGF23	TRUE
cg03850585	0.00688589	0.00162944	2.38e-05	++++	0.00946079	13	51101640	Illumina	DLEU1-AS1	NA
cg21821643	0.00975967	0.00231023	2.394e-05	-+++	0.00951154	17	45813433	Illumina	TBX21	TRUE
cg00199799	-0.0102177	0.00241876	2.396e-05	----	0.00951459	10	130894873	TyHomer	MGMT	NA
cg08059393	0.00246638	0.000584012	2.409e-05	++++	0.00956034	17	19612216	Illumina	SLC47A2	NA
cg02858888	-0.00582903	0.00138028	2.41e-05	----	0.00956034	20	23637224	Zhou	RP11-218C14.5	NA
cg17760656	0.00165002	0.00039074	2.413e-05	++++	0.00956637	20	23439106	Zhou	RP3-333B15.5	NA
cg27137084	0.00499024	0.00118178	2.414e-05	++++	0.00956637	12	129035348	Illumina	TMEM132C	TRUE
cg09098393	-0.00848792	0.0020104	2.421e-05	----	0.00958919	8	55423202	TyHomer	SOX17	NA
cg10698910	0.00515621	0.00122132	2.423e-05	++++	0.00959218	22	50716403	Illumina	PLXNB2	TRUE
cg03116948	0.00198352	0.000469839	2.425e-05	++++	0.00959518	1	9381431	Illumina	SPSB1	TRUE
cg15339249	0.00255627	0.000605571	2.43e-05	++++	0.00961003	4	36282498	Illumina	DTHD1	TRUE
cg20472622	0.00497062	0.00117793	2.445e-05	++++	0.0096644	4	109169492	Zhou	LEF1-AS1	NA
cg00395063	0.0045161	0.00107038	2.452e-05	++++	0.00968711	11	120210293	Illumina	ARHGEF12	TRUE
cg01578875	0.00405808	0.000961872	2.455e-05	++++	0.00969197	4	146804010	Illumina	ZNF827	TRUE
cg00232092	-0.00781959	0.00185353	2.456e-05	----	0.00969197	7	5518887	Illumina	FBXL18	TRUE
cg23263226	0.00722944	0.00171365	2.457e-05	++++	0.00969197	17	78226839	Illumina	SLC26A11	TRUE
cg14326739	0.00651846	0.00154524	2.46e-05	++++	0.00969885	17	6985092	Illumina	CLEC10A	NA
cg12303084	-0.00418589	0.000992741	2.481e-05	----	0.00977665	20	45985741	Illumina	ZMYND8	TRUE
cg02402150	-0.00556139	0.00131933	2.494e-05	----	0.00981964	12	11787148	TyHomer	ETV6	NA
cg02394601	0.00750704	0.00178091	2.495e-05	++++	0.00981964	10	44182135	TyHomer	ZNF32	NA
cg11552868	0.0079634	0.00188923	2.496e-05	++++	0.00981964	11	128424176	Illumina	ETS1	TRUE
cg15759287	0.00227809	0.000540465	2.497e-05	++-+	0.00981964	17	72633965	TyHomer	CD300E	NA
cg26077378	-0.00675364	0.00160268	2.509e-05	----	0.00986071	3	21792857	Illumina	ZNF385D	TRUE
cg12663811	-0.00481367	0.00114233	2.51e-05	+---	0.00986071	1	901685	Illumina	PLEKHN1	TRUE
cg01146485	0.00286791	0.000680711	2.519e-05	++++	0.00989103	18	71840859	TyHomer	TIMM21	NA
cg05165989	0.000892411	0.000211827	2.521e-05	++++	0.00989274	2	26101121	Illumina	ASXL2	TRUE
cg10903575	0.00539321	0.00128019	2.522e-05	++++	0.00989274	17	768075	Illumina	NXN	NA
cg00442581	-0.0073671	0.0017489	2.526e-05	----	0.0099034	9	130733834	Illumina	FAM102A	NA
cg18734657	-0.00855305	0.00203049	2.528e-05	----	0.0099062	7	139420591	Illumina	HIPK2	NA
cg20323597	0.00609646	0.00144745	2.533e-05	-+++	0.00992076	1	67998225	TyHomer	SERBP1	NA
cg27588577	0.00398643	0.000946595	2.539e-05	++++	0.0099308	6	160449530	Illumina	IGF2R	NA
cg11693709	0.0084009	0.00199487	2.54e-05	++++	0.0099308	15	40542019	Illumina	PAK6	TRUE
cg09979523	0.0054584	0.0012962	2.541e-05	++++	0.0099308	20	25071315	TyHomer	VSX1	NA
cg05655806	-0.0131588	0.00312481	2.542e-05	----	0.0099308	3	111260756	Illumina	CD96	TRUE
cg24231380	0.00523995	0.00124433	2.542e-05	++++	0.0099308	2	242813914	Illumina	C2orf85	TRUE
cg15036164	0.00403919	0.000959223	2.544e-05	++++	0.00993359	10	45949612	Illumina	LOC102724323	NA
cg05997793	0.00506855	0.00120374	2.546e-05	++++	0.00993637	3	37901338	Zhou	ITGA9-AS1	TRUE
cg05236720	0.0123809	0.00294052	2.549e-05	++++	0.00994305	2	37893255	Illumina	CDC42EP3	TRUE
cg23162675	-0.00215212	0.000511165	2.551e-05	----	0.00994582	7	154990285	Zhou	AC099552.4	NA
cg27463573	0.00720534	0.00171154	2.555e-05	++++	0.00995638	15	68874492	Illumina	CORO2B	NA
cg23058194	0.00702882	0.00166994	2.565e-05	++++	0.00999031	15	65369127	Illumina	LOC390594	TRUE
cg06460944	-0.00172027	0.000408777	2.573e-05	----	0.0100164	20	19194303	Illumina	SLC24A3	NA
cg00766824	0.00594284	0.00141229	2.577e-05	++++	0.0100269	13	20599142	Illumina	ZMYM2	NA
cg07083629	0.00544979	0.00129523	2.581e-05	++++	0.0100374	1	23180564	Illumina	EPHB2	NA
cg21780202	0.00189098	0.000449434	2.583e-05	++++	0.0100401	1	204801078	Illumina	NFASC	TRUE
cg19860885	0.00213881	0.000508442	2.592e-05	++++	0.0100701	7	90224158	Zhou	AC002456.2	NA
cg18410341	-0.00575678	0.00136876	2.601e-05	+---	0.0100999	3	72360163	TyHomer	RYBP	NA
cg09210234	0.00651172	0.00154871	2.615e-05	++++	0.0101492	15	55768142	Illumina	DYX1C1	NA
cg01442064	-0.00477169	0.00113528	2.633e-05	----	0.0102139	4	5713450	Illumina	EVC	TRUE
cg15391651	0.0121305	0.00288626	2.636e-05	++++	0.0102204	1	165132273	TyHomer	LMX1A	TRUE
cg00397859	0.0102737	0.00244473	2.641e-05	++++	0.0102347	20	13768987	Illumina	C20orf7	TRUE
cg08868759	0.0107225	0.00255183	2.647e-05	++++	0.0102528	1	243801724	Illumina	AKT3	NA
cg02538752	0.0102945	0.00245026	2.653e-05	++++	0.0102708	2	54341965	Illumina	ACYP2	NA
cg24220279	-0.00205838	0.000489989	2.659e-05	----	0.0102889	10	124900053	TyHomer	HMX3	TRUE
cg15667493	0.00488956	0.00116402	2.662e-05	++++	0.0102928	5	55404179	Illumina	ANKRD55	TRUE
cg02091428	0.00673322	0.00160298	2.664e-05	++++	0.0102928	16	71662998	Illumina	MARVELD3	NA
cg19200802	0.00528153	0.00125737	2.664e-05	++++	0.0102928	2	107499152	Illumina	ST6GAL2	NA
cg21053786	-0.0075424	0.0017961	2.677e-05	----	0.0103365	3	151737433	TyHomer	AADACL2-AS1	NA
[truncated: 2,027 more rows]

## Sheet: S3.Quit
Table S3. Look Up 12,691 FWER CpGs from the Current Smoking Meta-Analysis in Quit Within 12 Months Meta-Analysis
MarkerName	Effect	StdErr	P.value	Direction	fdr	CHR	MAPINFO	Gene Name	Methyl450_Loci	B_quit	SE_quit	P_quit	Direction_quit	fdr_quit	Attenuation of Effect Estimates
cg03636183	-0.0646591	0.0015108	<1E-323	-----	0	19	17000585	F2RL3	TRUE	-0.0494526	0.00330652	1.421e-50	----	1.21823e-45	attenuated
cg05575921	-0.138484	0.00237449	<1E-323	-----	0	5	373378	AHRR	TRUE	-0.0995876	0.00463419	1.94e-102	----	7.48424e-97	attenuated
cg14391737	-0.0619796	0.00157845	<1E-323	-----	0	11	86513429	PRSS23	NA	-0.0397233	0.0035024	8.15e-30	----	2.62013e-25	attenuated
cg17739917	-0.0674052	0.00116611	<1E-323	-----	0	17	38477572	RARA	NA	-0.0492787	0.00285576	1.01e-66	----	1.55857e-61	attenuated
cg21161138	-0.0538796	0.00126167	<1E-323	-----	0	5	399360	AHRR	TRUE	-0.0316023	0.00205592	2.549e-53	----	3.27789e-48	attenuated
cg23576855	-0.146756	0.00316149	<1E-323	----?	0	5	373299	AHRR	TRUE	-0.0968319	0.00763988	8.185e-37	----	3.71489e-32	attenuated
cg26703534	-0.0420302	0.000986477	<1E-323	-----	0	5	377358	AHRR	TRUE	-0.0170347	0.00181759	7.109e-21	----	9.97291e-17	attenuated
cg01940273	-0.0671498	0.00117636	<1E-323	-----	0	2	233284934		TRUE	-0.0584128	0.00287254	6.32e-92	----	1.62544e-86	attenuated
cg03329539	-0.0342576	0.000847544	<1E-323	-----	0	2	233283329		TRUE	-0.0277745	0.00182668	3.282e-52	----	3.61757e-47	attenuated
cg21566642	-0.0888408	0.0015847	<1E-323	-----	0	2	233284661		TRUE	-0.080364	0.00349089	2.87e-117	----	2.21441e-111	attenuated
cg00475490	-0.0245201	0.000652901	1.14e-305	-----	7.39434e-301	11	86517110	PRSS23	NA	-0.0224287	0.00155206	2.474e-47	----	1.59072e-42	attenuated
cg21911711	-0.0341827	0.000925467	1.24e-298	-----	7.42428e-293	19	16998668	F2RL3	NA	-0.0294648	0.00198994	1.323e-49	----	1.02079e-44	attenuated
cg18110140	-0.0490522	0.00128585	2.07e-293	-----	1.46472e-293	15	75350380		NA	-0.0372228	0.00246359	1.409e-51	----	1.35893e-46	attenuated
cg25648203	-0.0363947	0.00102139	4.38e-278	-----	2.43513e-273	5	395444	AHRR	TRUE	-0.0177786	0.0017162	3.798e-25	----	8.6189e-21	attenuated
cg14753356	-0.0333495	0.000956223	1.7e-266	-----	8.82132e-262	6	30720108		TRUE	-0.0286256	0.0019359	1.784e-49	----	1.25135e-44	attenuated
cg02738868	-0.014161	0.000407941	4.94e-264	-----	2.40316e-259	14	74221164	ELMSAN1	NA	-0.0102508	0.000717767	2.852e-46	----	1.69271e-41	attenuated
cg00045592	-0.0359525	0.0010497	4.32e-257	-----	1.97793e-252	1	160714299	SLAMF7	NA	-0.0260646	0.00223484	1.973e-31	----	6.91959e-27	attenuated
cg25189904	-0.0498455	0.00146507	1.03e-253	-----	4.4539e-249	1	68299493	GNG12	TRUE	-0.0428796	0.00311112	3.24e-43	----	1.78564e-38	attenuated
cg05086879	-0.0372916	0.00111141	8.06e-247	-----	3.30185e-242	22	39861490	MGAT3	NA	-0.0190913	0.00170579	4.459e-29	----	1.37617e-24	attenuated
cg09338374	0.0276832	0.000841134	1.49e-237	+++++	5.79872e-233	22	39888390		NA	0.0215238	0.00167088	5.702e-38	++++	2.74969e-33	attenuated
cg19885130	-0.043682	0.00133621	2.09e-234	-----	7.74646e-230	11	68146832	LRP5	NA	-0.0386297	0.00288776	8.238e-41	----	4.23747e-36	attenuated
cg27215690	-0.0228056	0.000716815	4e-222	-----	1.41518e-217	1	25344157		NA	-0.0164242	0.00152754	5.797e-27	----	1.54234e-22	attenuated
cg06644428	-0.0199697	0.000628246	9.98e-222	-----	3.37737e-217	2	233284112		TRUE	-0.0247489	0.00141982	4.796e-68	----	9.25114e-63	did not attenuate
cg22675726	-0.0411231	0.00132214	2.16e-212	-----	7.00517e-208	18	3179889	MYOM1	NA	-0.0167442	0.00249548	1.949e-11	----	6.03932e-08	attenuated
cg19572487	-0.0324299	0.00104661	8.42e-211	-----	2.62149e-206	17	38476024	RARA	TRUE	-0.0266764	0.00224119	1.145e-32	----	4.41724e-28	attenuated
cg07339236	-0.0141446	0.000462303	1.39e-205	-----	4.16119e-201	20	50312490	ATP9A	TRUE	-0.0110383	0.000920486	3.922e-33	----	1.59268e-28	attenuated
cg03450842	-0.0221887	0.000725855	3.16e-205	-----	9.1096e-201	10	80834947	ZMIZ1	TRUE	-0.0143017	0.00145475	8.278e-23	----	1.38849e-18	attenuated
cg08709672	-0.0210684	0.000695884	2.39e-201	-----	6.64379e-197	1	206224334	AVPR1B	TRUE	-0.0140892	0.00156782	2.553e-19	----	2.94003e-15	attenuated
cg27537125	-0.0135644	0.000448619	8e-201	-----	2.11193e-196	1	25349681		TRUE	-0.00933164	0.000866952	5.106e-27	----	1.40702e-22	attenuated
cg05284742	-0.0202774	0.000670653	8.14e-201	-----	2.11193e-196	14	93552128	ITPK1	TRUE	-0.0100932	0.00118593	1.727e-17	----	1.48056e-13	attenuated
cg11660018	-0.0269324	0.000902797	1.5e-195	-----	3.76622e-191	11	86510915	PRSS23	TRUE	-0.0191624	0.00193255	3.56e-23	----	6.38789e-19	attenuated
cg25001882	-0.018537	0.000633132	1.97e-188	-----	4.79173e-184	14	78619077		NA	-0.0128743	0.00125094	7.684e-25	----	1.69393e-20	attenuated
cg09935388	-0.0690152	0.00236487	3.14e-187	-----	7.40614e-183	1	92947588	GFI1	TRUE	-0.0448335	0.00452533	3.872e-23	----	6.78982e-19	attenuated
cg10765427	-0.0192229	0.000661362	9.76e-186	-----	2.23433e-181	19	17005225	CPAMD8	NA	-0.011354	0.0013338	1.703e-17	----	1.47639e-13	attenuated
cg24797066	-0.0170143	0.000585744	1.66e-185	-----	3.69161e-181	20	48407084		NA	-0.0124431	0.00118412	7.905e-26	----	2.03309e-21	attenuated
cg17738628	-0.0176414	0.000611363	4.28e-183	-----	9.25374e-179	15	67155520		NA	-0.0131399	0.0012787	9.039e-25	----	1.93729e-20	attenuated
cg23161492	-0.0310492	0.00108669	1.49e-179	-----	3.13445e-175	15	90357202	ANPEP	TRUE	-0.0203826	0.00244961	8.742e-17	----	6.54129e-13	attenuated
cg25845814	-0.0139836	0.000490435	8.16e-179	-----	1.67141e-174	14	74224613	MIR4505	NA	-0.00820258	0.00101116	4.978e-16	----	3.55637e-12	attenuated
cg25949550	-0.0104714	0.000369085	4.57e-177	-----	9.12069e-173	7	145814306	CNTNAP2	TRUE	-0.00974784	0.000788488	4.159e-35	----	1.78276e-30	attenuated
cg07986378	-0.0286561	0.00101332	6.17e-176	-----	1.20061e-171	12	11898284	ETV6	TRUE	-0.0214275	0.00205399	1.769e-25	----	4.22026e-21	attenuated
cg21322436	-0.0176231	0.00062465	4.08e-175	-----	7.74555e-171	7	145812842	CNTNAP2	TRUE	-0.0160612	0.00138663	5.031e-31	----	1.68773e-26	attenuated
cg07390844	-0.0287223	0.00102605	1.97e-172	-----	3.65084e-168	18	72935911	TSHZ1	NA	-0.0146286	0.00217447	1.727e-11	----	5.41668e-08	attenuated
cg09022230	-0.0238131	0.000859149	4.35e-169	-----	7.87403e-165	7	5457225	TNRC18	TRUE	-0.0126296	0.00187961	1.827e-11	----	5.70713e-08	attenuated
cg12803068	0.0653636	0.00238128	7.15e-166	+++++	1.26482e-161	7	45002919	MYO1G	TRUE	0.0483016	0.00506206	1.403e-21	++++	2.12258e-17	attenuated
cg04551776	-0.0227519	0.000833707	5.56e-164	-----	9.61697e-160	5	393366	AHRR	TRUE	-0.0123461	0.00156634	3.218e-15	----	2.03518e-11	attenuated
cg05157376	-0.0317336	0.0011642	1.35e-163	-----	2.28429e-159	1	92781750	RPAP2	NA	-0.0130189	0.00233546	2.483e-08	----	3.42109e-05	attenuated
cg14624207	-0.0176969	0.000654272	4e-161	-----	6.62427e-157	11	68142198	LRP5	TRUE	-0.0137428	0.00131759	1.805e-25	----	4.22026e-21	attenuated
cg06421013	-0.030906	0.00115127	9.64e-159	-----	1.56319e-154	20	19194143	SLC24A3	NA	-0.0242169	0.00239055	4.056e-24	----	8.2355e-20	attenuated
cg15159987	-0.0194702	0.000729819	8.43e-157	-----	1.33908e-152	19	17003890	CPAMD8	TRUE	-0.0116301	0.00166679	3.004e-12	----	1.08817e-08	attenuated
cg01692968	-0.0311575	0.00116926	1.93e-156	-----	3.00444e-152	9	108005349		TRUE	-0.0287831	0.00246556	1.729e-31	----	6.3526e-27	attenuated
cg10750182	-0.0172664	0.000650348	2.6e-155	-----	3.96807e-151	10	73497514	C10orf105	TRUE	-0.0103864	0.00137142	3.633e-14	----	1.88129e-10	attenuated
cg04885881	-0.0280173	0.00105875	2.61e-154	-----	3.90673e-150	1	11123118		TRUE	-0.0229256	0.00227337	6.477e-24	----	1.2814e-19	attenuated
cg25197654	-0.0155534	0.000587942	3.28e-154	-----	4.81697e-150	8	21914006	DMTN	NA	-0.0122902	0.00125816	1.538e-22	----	2.47224e-18	attenuated
cg00501876	-0.0170465	0.000646585	3.56e-153	-----	5.13136e-149	3	39193251	CSRNP1	TRUE	-0.0089791	0.00134921	2.832e-11	----	8.5355e-08	attenuated
cg09834951	-0.0167408	0.000635306	5.03e-153	-----	7.11838e-149	19	1265877		NA	-0.0122439	0.0014362	1.526e-17	----	1.36909e-13	attenuated
cg23771366	-0.022278	0.000847778	3.41e-152	-----	4.73961e-148	11	86510998	PRSS23	TRUE	-0.0153881	0.00181198	2.024e-17	----	1.71611e-13	attenuated
cg07251887	-0.0191475	0.000737438	1.23e-148	-----	1.6796e-144	17	73641809	LOC100130933	TRUE	-0.0161086	0.00158219	2.405e-24	----	5.01521e-20	attenuated
cg05009104	0.0364441	0.00140395	1.47e-148	+++++	1.97272e-144	7	45002980	MYO1G	NA	0.024033	0.00295796	4.479e-16	++++	3.26025e-12	attenuated
cg23916896	-0.0295837	0.00114445	2.45e-147	-----	3.23214e-143	5	368804	AHRR	TRUE	-0.021944	0.00252227	3.316e-18	----	3.23865e-14	attenuated
cg14580211	-0.0229605	0.000892322	5.24e-146	-----	6.79761e-142	5	150161299	C5orf62	TRUE	-0.0174449	0.00207114	3.675e-17	----	2.92322e-13	attenuated
cg05753553	0.0236326	0.000934685	4.79e-141	+++++	6.11198e-137	17	2689486		NA	0.0146404	0.00189936	1.278e-14	++++	7.14542e-11	attenuated
cg14712058	-0.0160928	0.000637963	2.11e-140	-----	2.64891e-136	19	16988083	SIN3B	TRUE	-0.00847543	0.00115558	2.228e-13	----	9.87966e-10	attenuated
cg10041129	-0.0119091	0.00047259	4.04e-140	-----	4.99134e-136	11	117685550		NA	-0.00930481	0.00104921	7.418e-19	----	8.06129e-15	attenuated
cg07741821	-0.0251872	0.00100466	1.05e-138	-----	1.27698e-134	7	26577897	KIAA0087	NA	-0.0167318	0.00216943	1.234e-14	----	6.94977e-11	attenuated
cg27241845	-0.0280055	0.00112115	1.03e-137	-----	1.23339e-133	2	233250370		TRUE	-0.0196182	0.00229453	1.231e-17	----	1.11742e-13	attenuated
cg26271591	-0.0315126	0.00126724	1.69e-136	-----	1.99305e-132	2	178125956	NFE2L2	TRUE	-0.0201799	0.00258892	6.456e-15	----	3.86144e-11	attenuated
cg12956751	-0.0168656	0.000686814	3.7e-133	-----	4.29836e-129	2	233246922	ALPP	NA	-0.00912452	0.00129418	1.784e-12	----	6.71455e-09	attenuated
cg05533761	-0.0323568	0.00132755	3.28e-131	?----	3.7544e-127	11	86437953		NA	-0.0257347	0.00284659	1.559e-19	----	1.82254e-15	attenuated
cg00073090	-0.0149881	0.000617038	2.48e-130	-----	2.79756e-126	19	1265879		TRUE	-0.0112924	0.00141286	1.322e-15	----	8.94752e-12	attenuated
cg11207515	0.0358267	0.00148411	9.47e-129	+++++	1.053e-124	7	146904205	CNTNAP2	TRUE	0.0301121	0.00299513	8.85e-24	++++	1.7071e-19	attenuated
cg24859433	-0.0127523	0.00053401	4.92e-126	-----	5.39365e-122	6	30720203		TRUE	-0.0082994	0.00100155	1.166e-16	----	8.56811e-13	attenuated
cg01899089	-0.0195266	0.000818583	9.17e-126	-----	9.91318e-122	5	369969	AHRR	TRUE	-0.0145329	0.00157938	3.524e-20	----	4.62681e-16	attenuated
cg01901332	-0.0250095	0.00105483	2.88e-124	-----	3.07076e-120	11	75031054	ARRB1	TRUE	-0.0223306	0.00237948	6.313e-21	----	9.02024e-17	attenuated
cg21026639	-0.021054	0.000888569	4.13e-124	-----	4.34405e-120	12	54656343	CBX5	NA	-0.0157192	0.00179512	2.012e-18	----	2.04263e-14	attenuated
cg16758086	0.0176253	0.000744341	5.92e-124	+++++	6.14379e-120	1	6173356	CHD5	NA	0.0116179	0.00149562	7.977e-15	++++	4.62769e-11	attenuated
cg09010260	-0.0289393	0.00122247	6.85e-124	-----	7.01541e-120	12	54842484	LOC102724050	NA	-0.0186082	0.00229318	4.874e-16	----	3.51461e-12	attenuated
cg20174472	-0.00867559	0.000368989	3.09e-122	-----	3.12352e-118	20	61283288	SLCO4A1	NA	-0.00535241	0.000628308	1.613e-17	----	1.41513e-13	attenuated
cg11554391	-0.0116307	0.000496583	2.58e-121	-----	2.57455e-117	5	321320	AHRR	TRUE	-0.00949088	0.00100016	2.325e-21	----	3.44981e-17	attenuated
cg09945032	-0.0196161	0.000837833	3.16e-121	-----	3.11341e-117	3	38871019		NA	-0.0143677	0.00157104	5.944e-20	----	7.16597e-16	attenuated
cg26361535	-0.0268652	0.00115395	6.91e-120	-----	6.72301e-116	8	144576604	ZC3H3	TRUE	-0.0220484	0.00238062	2.014e-20	----	2.72622e-16	attenuated
cg23973524	0.0234079	0.00101562	1.54e-117	+++++	1.47983e-113	19	18873222	CRTC1	TRUE	0.0171253	0.0021914	5.506e-15	++++	3.37164e-11	attenuated
cg27650500	-0.0111916	0.000485986	2.41e-117	-----	2.2876e-113	1	25298480		NA	-0.00610555	0.000955596	1.667e-10	----	4.18602e-07	attenuated
cg07943658	0.0210194	0.000913985	4.93e-117	+++++	4.62322e-113	5	352001	AHRR	NA	0.0170415	0.00170961	2.102e-23	++++	3.86153e-19	attenuated
cg10711136	-0.0468634	0.00205935	1.24e-114	-?--?	1.149e-110	11	86515053	PRSS23	NA	-0.0368081	0.00470767	5.335e-15	??--	3.29306e-11	attenuated
cg21901790	-0.0141152	0.00062162	3.82e-114	-----	3.49801e-110	17	46599866		NA	-0.0101523	0.00140823	5.627e-13	----	2.34683e-09	attenuated
cg11902777	-0.00704564	0.000310527	5.71e-114	-----	5.16789e-110	5	368843	AHRR	TRUE	-0.00677616	0.000690511	9.872e-23	----	1.62063e-18	attenuated
cg20295214	-0.0140237	0.000621051	6.72e-113	-----	6.0121e-109	1	206226794	AVPR1B	TRUE	-0.00803129	0.00117567	8.417e-12	----	2.82361e-08	attenuated
cg09465516	-0.0192932	0.000854872	8.84e-113	-----	7.8189e-109	2	54751985	SPTBN1	NA	-0.0118425	0.00163201	3.975e-13	----	1.71341e-09	attenuated
cg17419818	-0.022376	0.000991608	9.49e-113	-----	8.29951e-109	8	103120736	NCALD	NA	-0.0103419	0.00204056	4.017e-07	----	0.000359977	attenuated
cg22551157	-0.0193861	0.000861783	4.61e-112	-----	3.98689e-108	12	66342368	HMGA2	NA	-0.0182888	0.0018291	1.543e-23	----	2.90374e-19	attenuated
cg00819417	-0.0274735	0.00122264	8.04e-112	-----	6.87687e-108	17	29698916	NF1	NA	-0.0133769	0.00239442	2.314e-08	----	3.24032e-05	attenuated
cg16145216	0.02782	0.00123824	8.66e-112	+++++	7.32666e-108	1	42385662	HIVEP3	TRUE	0.019889	0.00257403	1.103e-14	++++	6.30402e-11	attenuated
cg24049493	0.0377389	0.00168658	6.75e-111	+++++	5.64933e-107	1	42385941	HIVEP3	TRUE	0.0201421	0.00362161	2.673e-08	++++	3.64383e-05	attenuated
cg16611234	-0.0257069	0.00114915	7.65e-111	-----	6.33446e-107	11	58870075		TRUE	-0.0171289	0.00225571	3.112e-14	----	1.62238e-10	attenuated
cg03707168	-0.0160691	0.000719264	1.48e-110	-----	1.21259e-106	19	49379127	PPP1R15A	TRUE	-0.0123118	0.00133806	3.538e-20	----	4.62681e-16	attenuated
cg20540629	-0.0102958	0.000462166	6.14e-110	-----	4.97821e-106	17	46318630	SKAP1	NA	-0.00627951	0.00102669	9.579e-10	----	2.01386e-06	attenuated
cg00310412	-0.0162111	0.000730974	5.68e-109	-----	4.55777e-105	15	74724918	SEMA7A	TRUE	-0.0127271	0.00169564	6.107e-14	----	3.05973e-10	attenuated
cg17547179	-0.0155286	0.000701265	1.2e-108	-----	9.53084e-105	7	45068955	CCM2	NA	-0.00794751	0.00142757	2.589e-08	----	3.55444e-05	attenuated
cg17651613	-0.029116	0.00131745	3.14e-108	-----	2.46871e-104	8	143111540		NA	-0.0157325	0.00272627	7.894e-09	----	1.27958e-05	attenuated
cg12075928	-0.0288629	0.00130673	4.14e-108	-----	3.22238e-104	8	141801307	PTK2	TRUE	-0.0211926	0.00240494	1.228e-18	----	1.29793e-14	attenuated
cg05460226	-0.024168	0.00109686	1.37e-107	-----	1.05578e-103	17	8804279	PIK3R5	TRUE	-0.0172427	0.00221345	6.703e-15	----	3.97834e-11	attenuated
cg17287155	-0.0110657	0.000503062	3.1e-107	-----	2.36558e-103	5	393347	AHRR	TRUE	-0.00718806	0.000863979	8.817e-17	----	6.54129e-13	attenuated
cg15542713	0.0442571	0.00201214	3.21e-107	+++++	2.42574e-103	1	42385581	HIVEP3	TRUE	0.0292716	0.00420996	3.577e-12	++++	1.27185e-08	attenuated
cg06563667	-0.0151331	0.0006881	3.39e-107	-----	2.53713e-103	1	58016025	DAB1	NA	-0.0115024	0.00135622	2.229e-17	----	1.86938e-13	attenuated
cg23432008	0.0274483	0.00125067	9.25e-107	+++++	6.85691e-103	15	90346094	ANPEP	NA	0.0269882	0.00294122	4.48e-20	++++	5.57522e-16	attenuated
cg24090911	-0.0192968	0.000882023	4.22e-106	-----	3.09872e-102	5	400732	AHRR	TRUE	-0.0111384	0.00159767	3.132e-12	----	1.12398e-08	attenuated
cg24947681	-0.0221427	0.0010123	4.63e-106	-----	3.36801e-102	15	39760933		NA	-0.0122458	0.0017354	1.708e-12	----	6.46002e-09	attenuated
cg26673040	-0.0115571	0.000529611	1.44e-105	-----	1.0378e-101	2	67157193	LOC101060019	NA	-0.00721138	0.00112261	1.329e-10	----	3.45259e-07	attenuated
cg24211550	-0.0248461	0.00113869	1.5e-105	-----	1.07113e-101	17	38758156		NA	-0.0153624	0.00260569	3.731e-09	----	6.69472e-06	attenuated
cg20328799	0.0192175	0.000882599	4.12e-105	+++++	2.91528e-101	2	120985492		NA	0.0138596	0.00176462	4.026e-15	++++	2.52548e-11	attenuated
cg22440155	0.0192868	0.000890003	3.9e-104	+++++	2.73475e-100	19	2664262	GNG7	NA	0.0172521	0.00187661	3.812e-20	++++	4.90205e-16	attenuated
cg26963277	-0.00857883	0.0003962	5.72e-104	-----	3.97516e-100	11	2722407	KCNQ1OT1	TRUE	-0.00782271	0.000987071	2.278e-15	----	1.4647e-11	attenuated
cg11931220	-0.0170547	0.000788141	7.7e-104	-----	5.30382e-100	12	49276387		NA	-0.0148078	0.00167358	8.909e-19	----	9.54712e-15	attenuated
cg13849276	-0.0273428	0.00126577	1.73e-103	-----	1.18118e-99	17	41328544	NBR1	NA	-0.0170416	0.00232187	2.142e-13	----	9.55321e-10	attenuated
cg20832643	-0.0163762	0.000758654	2.44e-103	-----	1.65146e-99	6	111873828	TRAF3IP2-AS1	NA	-0.0105096	0.00169798	6.036e-10	----	1.35384e-06	attenuated
cg14316231	-0.0161031	0.00074742	5.91e-103	-----	3.96557e-99	8	41895100	MYST3	TRUE	-0.0108611	0.00182789	2.818e-09	----	5.23593e-06	attenuated
cg25305703	-0.0232546	0.00108146	1.46e-102	-----	9.71277e-99	8	128378218		TRUE	-0.0171468	0.0023825	6.156e-13	----	2.55365e-09	attenuated
cg22585799	-0.0255832	0.00119157	2.96e-102	-----	1.95248e-98	10	121543364	INPP5F	NA	-0.0215339	0.00235837	6.796e-20	----	8.06707e-16	attenuated
cg26768182	-0.0130776	0.000610465	8.28e-102	-----	5.41576e-98	9	134272679		NA	-0.00729166	0.00115927	3.177e-10	----	7.51927e-07	attenuated
cg15342087	-0.0103052	0.000481507	1.28e-101	-----	8.30242e-98	6	30720209		TRUE	-0.00677367	0.000806023	4.322e-17	----	3.40279e-13	attenuated
cg17619755	0.0258091	0.0012145	3.24e-100	+++++	2.08418e-96	6	31760629	VARS	TRUE	0.0282426	0.002545	1.293e-28	++++	3.83708e-24	did not attenuate
cg15394081	-0.0204877	0.000973953	3.09e-98	-----	1.9714e-94	11	33893330	LMO2	NA	-0.012722	0.0019659	9.714e-11	----	2.6391e-07	attenuated
cg14466441	-0.0114939	0.000546892	4.61e-98	-----	2.91724e-94	6	11392193		NA	-0.0104116	0.00118541	1.59e-18	----	1.63573e-14	attenuated
cg13185177	0.0293955	0.00140475	3.12e-97	+++++	1.95843e-93	3	194119885	GP5	TRUE	0.0204867	0.00268219	2.205e-14	++++	1.16528e-10	attenuated
cg06708913	-0.00390836	0.000187461	1.56e-96	-----	9.71383e-93	12	90274556		NA	-0.00305249	0.000450536	1.242e-11	----	3.95988e-08	attenuated
cg05221370	-0.0117354	0.000564374	4.93e-96	-----	3.04546e-92	7	110738836	LRRN3	TRUE	-0.00953431	0.00127184	6.555e-14	----	3.24208e-10	attenuated
cg18387338	-0.0128937	0.000620318	5.84e-96	-----	3.57919e-92	7	26591438		NA	-0.0103989	0.00135648	1.773e-14	----	9.63377e-11	attenuated
cg04018738	0.017739	0.00085363	6.47e-96	+++++	3.93433e-92	6	31760616	VARS	TRUE	0.0205725	0.00208833	6.774e-23	++++	1.16147e-18	did not attenuate
cg23025288	-0.0152137	0.00073248	8.07e-96	-----	4.86923e-92	2	129278724		NA	-0.0141115	0.00149847	4.628e-21	----	6.73742e-17	attenuated
cg14051805	-0.00969424	0.000467423	1.52e-95	-----	9.10073e-92	15	39917220	FSIP1	NA	-0.00855543	0.000973956	1.575e-18	----	1.63573e-14	attenuated
cg09842685	-0.0188059	0.000907593	2.25e-95	-----	1.33686e-91	12	4492769		NA	-0.0131581	0.00168448	5.657e-15	----	3.43683e-11	attenuated
cg07815896	-0.013834	0.000674315	1.56e-93	-----	9.19871e-90	15	40385132	BMF	NA	-0.0101972	0.0017158	2.796e-09	----	5.2109e-06	attenuated
cg19798735	-0.0180256	0.000880356	3.58e-93	-----	2.09511e-89	7	110730805	IMMP2L	TRUE	-0.0122514	0.00183946	2.732e-11	----	8.2664e-08	attenuated
cg18268027	-0.0128993	0.000630898	6.52e-93	-----	3.7872e-89	3	4818913	ITPR1	NA	-0.011652	0.00135987	1.049e-17	----	9.87046e-14	attenuated
cg16522223	-0.00974325	0.00047665	7.21e-93	-----	4.15698e-89	22	43400443	PACSIN2	NA	-0.00448092	0.00102765	1.298e-05	----	0.00600059	attenuated
cg06235438	-0.0131191	0.000642943	1.52e-92	-----	8.69923e-89	16	30485966	ITGAL	TRUE	-0.00694411	0.00114209	1.201e-09	----	2.46451e-06	attenuated
cg01208318	-0.035253	0.00173286	5.26e-92	-----	2.98842e-88	14	106329652		TRUE	-0.0287249	0.00298864	7.16e-22	----	1.12744e-17	attenuated
cg16470128	-0.0147385	0.000724884	6.67e-92	-----	3.76204e-88	3	12466092	PPARG	NA	-0.0103761	0.00162931	1.91e-10	----	4.7234e-07	attenuated
cg19089201	0.0336055	0.00165428	9.62e-92	+++++	5.38687e-88	7	45002287	MYO1G	TRUE	0.018839	0.00350265	7.511e-08	++++	8.94191e-05	attenuated
cg07812250	-0.0268395	0.00132175	1.14e-91	-----	6.33801e-88	16	15601462	C16orf45	NA	-0.0286711	0.0026329	1.293e-27	----	3.69497e-23	did not attenuate
cg22996023	-0.0134291	0.000665858	1.87e-90	-----	1.03228e-86	17	8803989	PIK3R5	NA	-0.00759161	0.0013564	2.183e-08	----	3.07923e-05	attenuated
cg02732789	-0.0161591	0.000801521	2.18e-90	-----	1.19493e-86	16	17491177	XYLT1	NA	-0.0100675	0.0015434	6.896e-11	----	1.92781e-07	attenuated
cg12939236	-0.0153154	0.000761148	4.78e-90	-----	2.60176e-86	15	40395476	BMF	NA	-0.00568255	0.00157407	0.0003061	----	0.055506	attenuated
cg07803149	-0.0200866	0.000998828	6.01e-90	-----	3.24854e-86	3	45068568	CLEC3B	NA	-0.0132812	0.00212436	4.056e-10	----	9.36974e-07	attenuated
cg10062919	-0.00965817	0.000480397	6.73e-90	-----	3.61263e-86	17	38503802	RARA	TRUE	-0.00543235	0.00101807	9.506e-08	+---	0.000108304	attenuated
cg21473814	0.0205115	0.00102061	7.78e-90	+++++	4.14766e-86	19	18873268	CRTC1	TRUE	0.0156155	0.00219606	1.155e-12	++++	4.54676e-09	attenuated
cg04535902	-0.0297089	0.00148008	1.28e-89	-----	6.77749e-86	1	92947332	GFI1	TRUE	-0.0181743	0.00257207	1.594e-12	----	6.08854e-09	attenuated
cg03028088	-0.0157446	0.000785418	2.18e-89	-----	1.14649e-85	10	63843221	ARID5B	NA	-0.00957875	0.00170043	1.77e-08	----	2.56707e-05	attenuated
cg23110422	-0.013998	0.000698921	3.14e-89	-----	1.64028e-85	21	40182073	ETS2	TRUE	-0.00713663	0.00118801	1.888e-09	----	3.70668e-06	attenuated
cg06831571	0.0208464	0.00104199	4.85e-89	+++++	2.51667e-85	11	34592196		NA	0.0168727	0.00230971	2.77e-13	++++	1.20749e-09	attenuated
cg01731783	-0.0106728	0.000533795	6.196e-89	-----	3.19382e-85	14	74211788	C14orf43	TRUE	-0.00547896	0.0010367	1.257e-07	----	0.000135267	attenuated
cg10258214	-0.0294703	0.00147706	1.441e-88	-----	7.37898e-85	14	106330534		NA	-0.0223733	0.00251617	6.014e-19	----	6.72497e-15	attenuated
cg16391678	-0.0093978	0.000471106	1.549e-88	-----	7.88018e-85	16	30485597	ITGAL	TRUE	-0.00554543	0.00102615	6.513e-08	----	7.87655e-05	attenuated
cg00295485	-0.0195208	0.000981296	4.694e-88	-----	2.37246e-84	2	106755721	UXS1	TRUE	-0.0127942	0.00216269	3.301e-09	----	6.02117e-06	attenuated
cg21163477	-0.00844172	0.000424427	4.999e-88	-----	2.51031e-84	16	17439164	XYLT1	NA	-0.00591111	0.00079241	8.675e-14	----	4.13171e-10	attenuated
cg15187398	-0.0171897	0.000865203	7.739e-88	-----	3.86132e-84	19	2093896	MOBKL2A	TRUE	-0.00955134	0.0017159	2.601e-08	----	3.56458e-05	attenuated
cg07178945	0.0171599	0.000870778	1.9e-86	+++++	9.41955e-83	12	4488800	FGF23	TRUE	0.016121	0.00173063	1.218e-20	++++	1.67817e-16	attenuated
cg25429619	0.0188016	0.000954806	2.549e-86	+++++	1.25571e-82	1	174846521	RABGAP1L	NA	0.0208209	0.00217307	9.579e-22	++++	1.47818e-17	did not attenuate
cg19701538	-0.0230294	0.00117017	3.172e-86	-----	1.55279e-82	16	17474952	XYLT1	NA	-0.0155382	0.00217383	8.814e-13	----	3.52364e-09	attenuated
cg10420527	-0.012594	0.000641486	8.162e-86	-----	3.97057e-82	11	68138505	LRP5	TRUE	-0.00727892	0.0013931	1.742e-07	----	0.000177553	attenuated
cg21774980	-0.00850695	0.000433693	1.148e-85	-----	5.54999e-82	20	34090548	CEP250	NA	-0.00580355	0.00097511	2.654e-09	----	5.00672e-06	attenuated
cg19254163	-0.0163961	0.000840106	7.918e-85	-----	3.80432e-81	11	60623782	GPR44	TRUE	-0.011792	0.00200342	3.958e-09	----	6.98113e-06	attenuated
cg27271698	-0.0309486	0.00158905	1.748e-84	-----	8.34699e-81	14	106330538		NA	-0.0239382	0.0027618	4.413e-18	----	4.25618e-14	attenuated
cg19719391	0.0159499	0.000820077	2.954e-84	+++++	1.40198e-80	4	26789915		TRUE	0.0150224	0.00179874	6.733e-17	++++	5.14355e-13	attenuated
cg09099830	-0.0174709	0.000899389	4.713e-84	-----	2.22326e-80	16	30485485	ITGAL	TRUE	-0.0098738	0.00177795	2.8e-08	----	3.79683e-05	attenuated
cg17631924	0.0146579	0.000756643	1.322e-83	+++++	6.19868e-80	17	26361207		NA	0.0121061	0.0016189	7.548e-14	++++	3.66278e-10	attenuated
cg17372101	0.0236175	0.00122132	2.588e-83	+++++	1.20621e-79	7	147500722	CNTNAP2	TRUE	0.0167324	0.00250151	2.248e-11	++++	6.89209e-08	attenuated
cg13525276	0.0185598	0.000960396	3.297e-83	+++++	1.52752e-79	14	81426012	TSHR	TRUE	0.00545775	0.00191411	0.004354	++++	0.224111	attenuated
cg24577031	-0.0157281	0.00081401	3.529e-83	-----	1.62533e-79	15	75023481		NA	-0.0105299	0.0016867	4.295e-10	----	9.83352e-07	attenuated
cg23594345	-0.0370316	0.00192167	9.501e-83	-----	4.35007e-79	14	106329607		TRUE	-0.0280461	0.00334143	4.721e-17	----	3.67938e-13	attenuated
cg19136686	-0.00436783	0.000227138	2.081e-82	-----	9.47222e-79	16	17464401	XYLT1	NA	-0.00347148	0.00047235	1.991e-13	----	8.93138e-10	attenuated
cg17439633	-0.0182877	0.000951053	2.123e-82	-----	9.60722e-79	11	57176260	SLC43A3	NA	-0.00911044	0.00193529	2.507e-06	----	0.0016214	attenuated
cg26764244	-0.0171909	0.00089415	2.242e-82	-----	1.00871e-78	1	68299511	GNG12	TRUE	-0.0138686	0.00181346	2.048e-14	----	1.10502e-10	attenuated
cg12876356	-0.0483998	0.00252222	4.547e-82	-----	2.034e-78	1	92946825	GFI1	TRUE	-0.0282035	0.00370307	2.612e-14	----	1.37098e-10	attenuated
cg14120703	-0.0117932	0.000614808	5.247e-82	-----	2.33372e-78	9	139416102	NOTCH1	TRUE	-0.00277745	0.00121265	0.022	++--	0.410033	attenuated
cg04956244	0.0111228	0.000581837	1.835e-81	+++++	8.1152e-78	17	38511592	RARA	TRUE	0.008694	0.00117332	1.266e-13	++++	5.92005e-10	attenuated
cg14335029	-0.0107843	0.000564182	1.898e-81	-----	8.3464e-78	9	134277886		NA	-0.00409058	0.00106285	0.0001188	-+--	0.0296835	attenuated
cg08149865	-0.0118794	0.000622056	2.679e-81	-----	1.17146e-77	8	21914600	EPB49	TRUE	-0.00883913	0.00126258	2.545e-12	----	9.39545e-09	attenuated
cg00448292	0.0123405	0.000646539	3.237e-81	+++++	1.40756e-77	3	4863959	ITPR1	NA	0.00695454	0.00138087	4.745e-07	++++	0.000410438	attenuated
cg13039251	0.0213855	0.0011278	3.501e-80	+++++	1.5139e-76	5	32018601	PDZD2	TRUE	0.0226275	0.00267347	2.59e-17	++++	2.10355e-13	did not attenuate
cg15310518	-0.0214415	0.00113234	5.808e-80	-----	2.49761e-76	14	106330520		NA	-0.0154048	0.00198081	7.424e-15	----	4.3395e-11	attenuated
cg24838345	-0.0160461	0.00084787	7.066e-80	-----	3.02189e-76	8	125737353	MTSS1	TRUE	-0.00880803	0.00137714	1.596e-10	----	4.02427e-07	attenuated
cg04182427	-0.0133109	0.000704312	1.159e-79	-----	4.92956e-76	7	32315577	PDE1C	NA	-0.0084892	0.00143572	3.362e-09	----	6.11084e-06	attenuated
cg16207944	-0.0224823	0.0011898	1.235e-79	-----	5.22426e-76	14	106331592		NA	-0.0171958	0.00203377	2.787e-17	+---	2.23997e-13	attenuated
cg05723029	0.0117647	0.000622702	1.301e-79	+++++	5.47371e-76	18	10896785	PIEZO2	NA	0.0104727	0.00151158	4.257e-12	++++	1.49299e-08	attenuated
cg06053307	-0.0235691	0.00125132	3.877e-79	-----	1.6224e-75	6	111873688	TRAF3IP2-AS1	NA	-0.0169323	0.00272979	5.547e-10	----	1.2551e-06	attenuated
cg17342080	-0.0218933	0.00116976	3.666e-78	-----	1.5259e-74	1	9474427		NA	-0.0188549	0.00234707	9.482e-16	----	6.71196e-12	attenuated
cg07995927	-0.0178342	0.000957651	2.099e-77	-----	8.69022e-74	2	161995135	TANK	NA	-0.010557	0.00224114	2.471e-06	-+--	0.00160214	attenuated
cg00871610	-0.016481	0.000885166	2.251e-77	-----	9.27021e-74	21	37093012	MIR802	TRUE	-0.00994261	0.00170178	5.143e-09	----	8.78089e-06	attenuated
cg00827939	-0.0126193	0.000678148	2.743e-77	-----	1.12369e-73	22	39848852		NA	-0.00443922	0.0012727	0.0004866	----	0.0735881	attenuated
cg13682152	-0.012227	0.000657639	3.714e-77	-----	1.51351e-73	19	16996186		NA	-0.0104379	0.00164003	1.96e-10	----	4.83156e-07	attenuated
cg13038618	-0.0145775	0.000784569	4.645e-77	-----	1.88304e-73	14	77467391		TRUE	-0.0119273	0.0017487	9.063e-12	----	2.95053e-08	attenuated
cg25061445	-0.0197749	0.00106484	5.54e-77	-----	2.23423e-73	15	57912784	GCOM1	NA	-0.0119457	0.00218008	4.266e-08	----	5.52269e-05	attenuated
cg08972170	0.0217894	0.00117622	1.3e-76	+++++	5.21576e-73	7	30185776	C7orf41	TRUE	0.0110566	0.00253322	1.273e-05	++++	0.00590625	attenuated
cg15133043	0.016959	0.00091705	2.352e-76	++++-	9.38812e-73	17	29405668		NA	0.0105647	0.00203352	2.044e-07	++++	0.000202711	attenuated
cg02008229	0.0333265	0.00181005	1.054e-75	+++++	4.18563e-72	15	90346089	ANPEP	NA	0.0307029	0.00399604	1.55e-14	++++	8.54239e-11	attenuated
cg13705457	0.0181001	0.000983864	1.391e-75	+++++	5.49588e-72	11	34592254		NA	0.0138217	0.00217491	2.084e-10	++++	5.08846e-07	attenuated
cg19859270	-0.00479175	0.000261103	3.184e-75	-----	1.25165e-71	3	98251294	GPR15	TRUE	-0.00309098	0.000336319	3.906e-20	----	4.94058e-16	attenuated
cg22222502	-0.0106012	0.000578725	5.932e-75	-----	2.32019e-71	5	150161551	SMIM3	NA	-0.00950997	0.00138407	6.374e-12	----	2.18577e-08	attenuated
cg16547579	-0.0112093	0.000611967	6.07e-75	-----	2.3623e-71	20	4954333	SLC23A2	TRUE	-0.0086736	0.00109444	2.278e-15	----	1.4647e-11	attenuated
cg07045119	-0.0128684	0.000703139	8.077e-75	-----	3.12774e-71	20	19194540	SLC24A3	NA	-0.00952819	0.00134918	1.639e-12	----	6.22958e-09	attenuated
cg20244340	-0.0167114	0.000913318	8.674e-75	-----	3.34229e-71	20	19193989	SLC24A3	TRUE	-0.0113322	0.00186999	1.361e-09	----	2.77073e-06	attenuated
cg09662411	-0.028604	0.00156712	1.971e-74	-----	7.5573e-71	1	92946132	GFI1	TRUE	-0.0159888	0.00271725	4e-09	----	7.01428e-06	attenuated
cg20059012	-0.0245903	0.00135015	4.067e-74	-----	1.55174e-70	12	53613154	RARG	TRUE	-0.0189966	0.00329294	7.979e-09	----	1.29064e-05	attenuated
cg22851561	-0.0171362	0.000942221	6.538e-74	-----	2.48237e-70	14	74214183	C14orf43	TRUE	-0.00675455	0.00187262	0.0003097	-+--	0.0558307	attenuated
cg04414766	0.044447	0.00244996	1.487e-73	+++++	5.61849e-70	3	22412963		NA	0.040188	0.0046976	1.179e-17	++++	1.096e-13	attenuated
cg22635676	0.0545602	0.00300772	1.539e-73	+++++	5.78688e-70	2	241975971	SNED1	TRUE	0.0506637	0.00744874	1.034e-11	++++	3.32418e-08	attenuated
cg01513913	-0.0167672	0.000925741	2.556e-73	-----	9.56475e-70	14	106329158		TRUE	-0.0124073	0.00159043	6.129e-15	+---	3.6945e-11	attenuated
cg07667906	-0.0283459	0.0015661	3.209e-73	-----	1.19509e-69	14	106329752		NA	-0.0194608	0.00284811	8.323e-12	----	2.80427e-08	attenuated
cg05547483	-0.0240378	0.00132865	3.697e-73	?----	1.37027e-69	7	80741676		NA	-0.0148641	0.00272034	4.654e-08	----	5.92556e-05	attenuated
cg06819357	0.0164806	0.000911291	4.188e-73	+++++	1.5449e-69	14	102928437	TECPR2	TRUE	0.0146102	0.00182165	1.055e-15	++++	7.32303e-12	attenuated
cg15417641	0.0398691	0.00220768	6.668e-73	+++++	2.44814e-69	3	53700141	CACNA1D	TRUE	0.0310728	0.00475739	6.512e-11	++++	1.84046e-07	attenuated
cg18625627	0.0155447	0.000861275	8.11e-73	+++++	2.96358e-69	14	81426015	TSHR	TRUE	0.00474009	0.00166313	0.00437	++++	0.224381	attenuated
cg00977926	0.0174917	0.000969275	8.453e-73	+++++	3.07449e-69	5	53411883	ARL15	NA	0.0137572	0.00173136	1.928e-15	++++	1.26067e-11	attenuated
cg07898952	-0.0121699	0.000674459	8.807e-73	-----	3.18835e-69	11	33898816	LMO2	NA	-0.00645539	0.00145338	8.928e-06	----	0.00448476	attenuated
cg03686998	-0.0155796	0.000863516	9.117e-73	-----	3.28529e-69	14	106330224		NA	-0.0109868	0.00151007	3.447e-13	+---	1.49416e-09	attenuated
cg04455670	-0.0190885	0.00106088	2.207e-72	-----	7.91623e-69	4	169803020	PALLD	NA	-0.0114213	0.00192359	2.894e-09	----	5.32918e-06	attenuated
cg05480247	0.0143298	0.000797416	3.328e-72	++++-	1.18824e-68	8	6669370	XKR5	NA	0.0147152	0.00190789	1.231e-14	++++	6.94977e-11	did not attenuate
cg09303399	-0.0187949	0.00104609	3.55e-72	-----	1.26171e-68	14	106330947		NA	-0.013233	0.00184641	7.672e-13	+---	3.13201e-09	attenuated
cg19325791	0.0176352	0.000982133	4.303e-72	+++++	1.52239e-68	17	46560683		TRUE	0.0143063	0.00191219	7.342e-14	++++	3.58536e-10	attenuated
cg02978227	-0.00462023	0.000257472	5.291e-72	-----	1.86347e-68	3	98292027		NA	-0.00304721	0.000422422	5.446e-13	----	2.29616e-09	attenuated
cg09578155	-0.0097326	0.000543617	1.109e-71	-----	3.88825e-68	11	68141470	LRP5	TRUE	-0.00649873	0.00109098	2.572e-09	----	4.91208e-06	attenuated
cg20385913	-0.0089114	0.000497952	1.265e-71	-----	4.41531e-68	15	75054510		NA	-0.00536011	0.000956028	2.063e-08	----	2.94224e-05	attenuated
cg17588460	-0.0162467	0.000912682	6.94e-71	-----	2.4115e-67	11	118090742	AMICA1	NA	-0.00879397	0.00171124	2.763e-07	----	0.000265156	attenuated
cg26718213	0.0352931	0.00198476	9.725e-71	+++++	3.36421e-67	2	241976080	SNED1	TRUE	0.0324396	0.00458226	1.448e-12	++++	5.55838e-09	attenuated
cg05866990	0.015524	0.00087632	3.214e-70	+++++	1.10691e-66	11	34592252		NA	0.0124648	0.00179568	3.878e-12	++++	1.37255e-08	attenuated
cg23079012	-0.00868486	0.000490468	3.682e-70	-----	1.26251e-66	2	8343710		TRUE	-0.00465176	0.000546067	1.614e-17	----	1.41513e-13	attenuated
cg01097768	-0.0131782	0.000744666	4.438e-70	-----	1.51506e-66	5	378854	AHRR	TRUE	-0.00518428	0.00129592	6.322e-05	-+--	0.019174	attenuated
cg16519923	-0.0122802	0.000694052	4.712e-70	-----	1.60157e-66	16	30485810	ITGAL	TRUE	-0.00906259	0.00140805	1.225e-10	----	3.21488e-07	attenuated
cg02583484	-0.01403	0.000792976	4.764e-70	-----	1.6122e-66	12	54677008	HNRNPA1	TRUE	-0.00761856	0.00152904	6.274e-07	----	0.000522769	attenuated
cg05302489	0.0146257	0.000827135	5.741e-70	+++++	1.93442e-66	6	31760426	VARS	TRUE	0.0175911	0.00211001	7.622e-17	++++	5.7656e-13	did not attenuate
cg16260976	-0.0145738	0.00082516	8.254e-70	-----	2.76919e-66	5	134816424		NA	-0.0115266	0.00165543	3.333e-12	----	1.19058e-08	attenuated
cg11640529	-0.0187245	0.00106535	3.767e-69	-----	1.25839e-65	20	43180850	PKIG	NA	-0.00899052	0.00239205	0.0001709	----	0.0379458	attenuated
cg24556382	-0.023814	0.00135596	4.773e-69	-----	1.58764e-65	4	174173455	GALNT7	TRUE	-0.0183473	0.00273686	2.031e-11	----	6.26824e-08	attenuated
cg14977938	0.0150579	0.000857454	4.884e-69	+++++	1.61765e-65	14	104190829	ZFYVE21	TRUE	0.0138049	0.00197441	2.711e-12	++++	9.96061e-09	attenuated
cg24021808	0.0204867	0.00116845	7.988e-69	+++++	2.63452e-65	13	40805588		NA	0.0128965	0.00260556	7.437e-07	++++	0.000603383	attenuated
cg18642234	-0.0111073	0.000633685	8.755e-69	-----	2.87531e-65	3	49394622	GPX1	TRUE	-0.00559114	0.00138045	5.117e-05	----	0.0164987	attenuated
cg23407476	-0.010399	0.000594371	1.541e-68	-----	5.03967e-65	7	45019461	MYO1G	NA	-0.0041025	0.00128855	0.001453	+---	0.133958	attenuated
cg08872577	0.0299778	0.00171354	1.575e-68	+++++	5.12931e-65	1	42385480	HIVEP3	NA	0.0208201	0.00343059	1.288e-09	++++	2.62906e-06	attenuated
cg17805294	-0.0114103	0.000653593	3.002e-68	-----	9.73589e-65	18	43408770	SIGLEC15	NA	-0.00966735	0.00149292	9.452e-11	----	2.58613e-07	attenuated
cg02104900	-0.0191976	0.0011003	3.592e-68	-----	1.1601e-64	8	125667339	MTSS1	NA	-0.0110513	0.00212343	1.946e-07	----	0.00019424	attenuated
cg02451831	-0.0104383	0.000598854	4.847e-68	-----	1.55896e-64	7	26578098	KIAA0087	TRUE	-0.00694335	0.00128548	6.613e-08	----	7.9725e-05	attenuated
cg06972908	-0.0102969	0.000591491	7.121e-68	-----	2.28092e-64	16	30488321	ITGAL	TRUE	-0.00445194	0.00119205	0.0001879	-+--	0.0402159	attenuated
cg08493167	-0.0143805	0.000826565	8.553e-68	-----	2.72838e-64	14	106329560		NA	-0.0131437	0.00172034	2.169e-14	----	1.16218e-10	attenuated
cg17290454	0.02265	0.00130463	1.621e-67	+++++	5.14983e-64	1	210690463	HHAT	NA	0.0203001	0.00274935	1.541e-13	++++	7.03545e-10	attenuated
cg23351584	-0.00645182	0.000372159	2.508e-67	-----	7.93539e-64	11	86512100	PRSS23	TRUE	-0.00587702	0.000824698	1.031e-12	----	4.07943e-09	attenuated
cg23535194	-0.0146875	0.000848474	3.92e-67	-----	1.23528e-63	8	29266207		NA	-0.00884623	0.00165984	9.845e-08	----	0.000111708	attenuated
cg15480998	-0.023668	0.00136792	4.524e-67	-----	1.41987e-63	10	79373438	KCNMA1	NA	-0.0185067	0.00299333	6.303e-10	----	1.40963e-06	attenuated
cg03358636	-0.0145426	0.000842002	7.72e-67	-----	2.4132e-63	3	197474006	KIAA0226	TRUE	-0.00810994	0.00183197	9.56e-06	----	0.00470422	attenuated
cg06344992	0.0320895	0.0018586	8.571e-67	+++++	2.6685e-63	15	90345999	ANPEP	NA	0.0280089	0.00403683	3.968e-12	++++	1.39799e-08	attenuated
cg14218885	-0.0101787	0.000589606	8.848e-67	-----	2.74377e-63	6	6713220		NA	-0.00452022	0.001259	0.0003303	----	0.0581716	attenuated
cg13942215	-0.00983138	0.00056991	1.104e-66	-----	3.40992e-63	2	106755589	UXS1	NA	-0.0059727	0.00127229	2.673e-06	----	0.00170871	attenuated
cg24023489	-0.0125511	0.000727802	1.215e-66	-----	3.73793e-63	8	103129227	NCALD	TRUE	-0.00259985	0.00144962	0.0729	+---	0.581119	NA
cg01272202	-0.0104697	0.00060792	1.811e-66	-----	5.54959e-63	5	112716899	MCC	TRUE	-0.00474497	0.00115171	3.79e-05	----	0.0133284	attenuated
cg24171547	-0.0111613	0.000648202	1.917e-66	-----	5.85138e-63	11	118753670	CXCR5	NA	-0.00597919	0.00121834	9.216e-07	----	0.000721176	attenuated
cg15393221	0.0133154	0.000773602	2.151e-66	+++++	6.53998e-63	19	40919485	PRX	TRUE	0.00850602	0.00156599	5.581e-08	++++	6.9342e-05	attenuated
cg25212025	-0.017268	0.00100429	2.938e-66	-----	8.89805e-63	10	34602937	PARD3	TRUE	-0.0104555	0.00207912	4.936e-07	----	0.00042445	attenuated
cg15885703	-0.021927	0.00127656	3.974e-66	-----	1.1989e-62	11	118094830	AMICA1	NA	-0.00930236	0.00239296	0.0001013	----	0.0265301	attenuated
cg14162418	-0.00812106	0.000472866	4.148e-66	-----	1.24657e-62	11	121336707	SORL1	NA	-0.00498817	0.000938495	1.066e-07	----	0.000118686	attenuated
cg21747070	-0.013074	0.00076142	4.41e-66	-----	1.3202e-62	5	957535		TRUE	-0.0104019	0.00146601	1.29e-12	----	4.97663e-09	attenuated
cg24616450	0.0186117	0.00108505	5.984e-66	+++++	1.78454e-62	1	19940140	MINOS1	NA	0.0136616	0.00231863	3.813e-09	++++	6.79303e-06	attenuated
cg22014359	-0.0104887	0.000612346	9.078e-66	-----	2.6969e-62	22	39854490	MGAT3	NA	-0.00461213	0.00126435	0.0002645	+---	0.0504151	attenuated
cg08946781	0.0238356	0.00139261	1.132e-65	+++++	3.35017e-62	17	38732694		NA	0.0149025	0.00274745	5.824e-08	++++	7.20133e-05	attenuated
cg01094982	-0.0103816	0.00060668	1.204e-65	-----	3.54976e-62	22	43401279	PACSIN2	NA	-0.00619851	0.00129373	1.658e-06	----	0.00115457	attenuated
cg07381806	-0.021999	0.00128676	1.578e-65	-----	4.63487e-62	19	2094327	MOBKL2A	TRUE	-0.0133586	0.0028197	2.163e-06	----	0.00143254	attenuated
cg02743070	-0.00747756	0.000438268	2.866e-65	-----	8.3863e-62	10	80834309	ZMIZ1	TRUE	-0.00477273	0.000983662	1.222e-06	----	0.000906466	attenuated
cg18369990	0.0145822	0.000854963	3.158e-65	+++++	9.20613e-62	2	112941244	FBLN7	TRUE	0.00955294	0.0016214	3.821e-09	++++	6.79303e-06	attenuated
cg02423587	0.0122083	0.000716553	4.325e-65	+++++	1.25611e-61	1	36059379	TFAP2E	NA	0.0122555	0.00158383	1.011e-14	++++	5.82133e-11	did not attenuate
cg02159157	0.0131248	0.000770462	4.522e-65	+++++	1.30844e-61	11	32365507		NA	0.00917451	0.00142744	1.299e-10	++++	3.38605e-07	attenuated
cg26242531	0.0153014	0.000899017	5.821e-65	+++++	1.67807e-61	14	104190678	ZFYVE21	TRUE	0.0121468	0.00177933	8.695e-12	++++	2.87648e-08	attenuated
cg12806681	-0.0108402	0.000637463	7.502e-65	-----	2.15468e-61	5	368394	AHRR	TRUE	-0.00605724	0.000907321	2.456e-11	----	7.46055e-08	attenuated
cg10413305	-0.0109423	0.000644041	9.733e-65	-----	2.78518e-61	11	122540748	UBASH3B	NA	-0.00925311	0.00127749	4.383e-13	----	1.86839e-09	attenuated
cg10678215	0.0149781	0.000882747	1.426e-64	+++++	4.06568e-61	5	143191565	HMHB1	TRUE	0.0086066	0.00196438	1.18e-05	++++	0.00558561	attenuated
cg13074055	-0.0409059	0.00241234	1.71e-64	-----	4.8576e-61	14	106329206		TRUE	-0.0340793	0.00427723	1.618e-15	----	1.07621e-11	attenuated
cg04368724	0.0115208	0.000679705	1.935e-64	+++++	5.47677e-61	6	31760593	VARS	TRUE	0.0154015	0.00147039	1.132e-25	++++	2.81748e-21	did not attenuate
cg01868616	-0.0150611	0.000889894	2.966e-64	-----	8.36446e-61	11	75041600	ARRB1	NA	-0.0105558	0.00191588	3.595e-08	----	4.79067e-05	attenuated
cg15180656	-0.0199719	0.00118116	3.879e-64	-----	1.08997e-60	19	35530462	SCN1B	NA	-0.0147853	0.0024497	1.584e-09	----	3.17423e-06	attenuated
cg17120035	-0.0161477	0.000955431	4.429e-64	-----	1.24004e-60	8	19085200	LOC100128993	NA	-0.00757987	0.00201823	0.0001729	----	0.038192	attenuated
cg21121843	-0.0186402	0.00110342	5.052e-64	-----	1.4094e-60	4	3203982	HTT	TRUE	-0.0113726	0.00221537	2.844e-07	----	0.00027081	attenuated
cg08902828	-0.0149734	0.00088759	7.515e-64	-----	2.08904e-60	5	400832	AHRR	NA	-0.00942948	0.00172953	4.979e-08	----	6.28748e-05	attenuated
cg03999941	-0.0121337	0.000719643	8.752e-64	-----	2.42425e-60	5	957511		TRUE	-0.00789488	0.00163594	1.394e-06	----	0.00100032	attenuated
cg09656629	-0.024136	0.00143365	1.343e-63	-----	3.70683e-60	6	162572090	PARK2	NA	-0.0183419	0.00311744	4.014e-09	----	7.02287e-06	attenuated
cg06338710	-0.0238053	0.00141596	1.987e-63	-----	5.46497e-60	1	92946187	GFI1	TRUE	-0.0117072	0.00249276	2.647e-06	-+--	0.00169771	attenuated
cg21393163	-0.00803623	0.00047855	2.752e-63	-----	7.54234e-60	1	12217629		TRUE	-0.00644643	0.00105701	1.069e-09	----	2.21129e-06	attenuated
cg14595618	0.0180867	0.00107739	3.018e-63	+++++	8.24234e-60	10	71135446	HK1	NA	0.0141673	0.0021867	9.243e-11	++++	2.53795e-07	attenuated
cg09197783	-0.0119276	0.000710584	3.105e-63	-----	8.45029e-60	11	57176720	SLC43A3	TRUE	-0.00323969	0.00164805	0.04933	-+--	0.523284	attenuated
cg20059928	-0.0250625	0.00149421	3.839e-63	-----	1.04115e-59	15	40361485		TRUE	-0.0162741	0.00302918	7.768e-08	----	9.16447e-05	attenuated
cg04180046	0.0295496	0.00176387	5.408e-63	+++++	1.46157e-59	7	45002736	MYO1G	TRUE	0.0185031	0.00337669	4.261e-08	++++	5.52269e-05	attenuated
cg26856289	-0.0130688	0.000781605	9.308e-63	-----	2.50689e-59	1	24307516	SFRS13A	TRUE	-0.0070092	0.00161423	1.411e-05	----	0.00638901	attenuated
cg05304393	0.0116104	0.000694477	9.673e-63	+++++	2.59621e-59	16	1545405	TELO2	TRUE	0.00670531	0.00148731	6.533e-06	++++	0.00350534	attenuated
cg24617344	-0.0101718	0.000608569	1.032e-62	-----	2.76034e-59	16	30483713	ITGAL	NA	-0.0074938	0.00123725	1.388e-09	----	2.80351e-06	attenuated
cg23474890	0.015851	0.000949692	1.533e-62	+++++	4.08635e-59	12	122467179	BCL7A	TRUE	0.0104041	0.00203323	3.104e-07	++++	0.000289946	attenuated
cg24688690	-0.00988086	0.000592028	1.553e-62	-----	4.12553e-59	5	345850	AHRR	TRUE	-0.00420595	0.0011416	0.0002294	----	0.0460095	attenuated
cg04700809	-0.00747008	0.00044782	1.801e-62	-----	4.76774e-59	10	80954519	ZMIZ1	NA	-0.00355625	0.000861109	3.63e-05	+---	0.0129129	attenuated
cg10358466	-0.0170765	0.00102372	1.807e-62	-----	4.76774e-59	3	168958728	MECOM	NA	-0.00884301	0.00216361	4.367e-05	----	0.0146753	attenuated
cg22563815	0.020102	0.00120638	2.433e-62	+++++	6.39774e-59	15	78856949	CHRNA5	TRUE	0.0180356	0.00240571	6.531e-14	++++	3.24208e-10	attenuated
cg16503724	0.0126009	0.000757183	3.471e-62	+++++	9.0965e-59	3	17130667	PLCL2	TRUE	0.0100777	0.00155798	9.904e-11	++++	2.68128e-07	attenuated
cg12147622	-0.0152723	0.000917761	3.528e-62	-----	9.21485e-59	10	74021432		TRUE	-0.0104101	0.00182235	1.114e-08	----	1.71563e-05	attenuated
cg10947348	-0.0228391	0.00137381	4.62e-62	-----	1.20267e-58	5	161716489		NA	-0.0190264	0.00275304	4.811e-12	----	1.67965e-08	attenuated
cg24540678	-0.00847905	0.00051152	1.036e-61	-----	2.68791e-58	8	28258603		TRUE	-0.00696206	0.000971074	7.53e-13	----	3.09039e-09	attenuated
cg04716530	-0.00862242	0.000520759	1.416e-61	-----	3.66162e-58	16	30485684	ITGAL	TRUE	-0.00496273	0.00109848	6.248e-06	----	0.00338225	attenuated
cg19716264	0.0171514	0.00103592	1.431e-61	+++++	3.68815e-58	1	245182150	EFCAB2	NA	0.0130507	0.00203403	1.397e-10	++++	3.60497e-07	attenuated
cg16615151	-0.0172252	0.00104092	1.657e-61	-----	4.25653e-58	3	111409324	PLCXD2	NA	-0.00624198	0.00197194	0.001549	----	0.138258	attenuated
cg15474579	-0.0160337	0.000969082	1.733e-61	-----	4.43712e-58	6	36645812	CDKN1A	TRUE	-0.0107017	0.00204986	1.782e-07	----	0.000180675	attenuated
cg14768892	-0.017676	0.00106879	1.941e-61	-----	4.95338e-58	15	39915931	FSIP1	NA	-0.0121519	0.00211223	8.76e-09	----	1.40519e-05	attenuated
cg20178893	-0.0110603	0.000668957	2.101e-61	-----	5.34418e-58	1	164558298	PBX1	NA	-0.00458174	0.00145119	0.001593	+---	0.140118	attenuated
cg24996979	-0.00874346	0.000530024	3.898e-61	-----	9.88279e-58	14	74223355	C14orf43	TRUE	-0.00430211	0.00100432	1.839e-05	----	0.007835	attenuated
cg16937168	-0.0138873	0.000842537	4.889e-61	-----	1.23551e-57	2	241936844	SNED1	TRUE	-0.00547693	0.00159461	0.0005933	----	0.0824965	attenuated
cg26138250	0.00965227	0.00058572	5.167e-61	+++++	1.30154e-57	17	74244687		NA	0.0085326	0.0013236	1.145e-10	++++	3.02551e-07	attenuated
cg20606301	0.0171513	0.00104264	8.404e-61	+++++	2.11009e-57	17	9571882	USP43	NA	0.0121825	0.00236838	2.692e-07	++++	0.000259634	attenuated
cg05875421	-0.00667305	0.00040592	1e-60	-----	2.50274e-57	14	91709951	GPR68	TRUE	-0.00472206	0.000783827	1.698e-09	----	3.36794e-06	attenuated
cg08371497	0.0130732	0.000795412	1.062e-60	+++++	2.64939e-57	22	27029030		NA	0.00938247	0.00157967	2.858e-09	++++	5.27548e-06	attenuated
cg13399816	-0.0140995	0.000858967	1.507e-60	-----	3.74753e-57	1	68299468	GNG12	TRUE	-0.0130554	0.00174686	7.8e-14	----	3.76141e-10	attenuated
cg14096828	-0.00963227	0.00058683	1.517e-60	-----	3.76038e-57	7	110731116	LRRN3	NA	-0.00375894	0.00103183	0.0002695	-+--	0.0510905	attenuated
cg08035323	0.0238269	0.00145356	2.177e-60	+++++	5.37928e-57	2	9843525		TRUE	0.01828	0.00294968	5.745e-10	++++	1.2961e-06	attenuated
cg15806304	0.0118755	0.000725245	2.913e-60	+++++	7.17512e-57	10	119000083	SLC18A2	TRUE	0.00805405	0.00144381	2.428e-08	++++	3.3573e-05	attenuated
cg26707709	0.0223819	0.00136884	4.279e-60	+++++	1.05065e-56	2	241975756	SNED1	TRUE	0.0195167	0.00285828	8.603e-12	++++	2.87352e-08	attenuated
cg27516795	0.00663043	0.000405671	4.773e-60	+++++	1.16826e-56	3	36901258	TRANK1	NA	0.00599635	0.000960171	4.236e-10	++++	9.72731e-07	attenuated
cg00336149	0.0290342	0.00177769	5.789e-60	+++++	1.4125e-56	3	53700195	CACNA1D	TRUE	0.0220437	0.00390342	1.63e-08	++++	2.38193e-05	attenuated
cg10717312	0.0168789	0.00103457	7.736e-60	+++++	1.88167e-56	2	241976244	SNED1	TRUE	0.0179696	0.00286509	3.566e-10	++++	8.38848e-07	did not attenuate
cg01447828	0.0169497	0.00104085	1.27e-59	+++++	3.07946e-56	19	40919465	PRX	TRUE	0.0089343	0.00214556	3.126e-05	++++	0.0116126	attenuated
cg22548335	-0.0121905	0.000749591	1.81e-59	-----	4.37521e-56	15	85473388	SLC28A1	NA	-0.00436319	0.00149484	0.003513	----	0.203582	attenuated
cg15482893	0.0110783	0.000681242	1.838e-59	+++++	4.42914e-56	1	32837667	BSDC1	TRUE	0.006994	0.00144304	1.255e-06	++++	0.000926623	attenuated
cg24771152	0.0048923	0.000301459	3.159e-59	+++++	7.58893e-56	6	31760608	VARS	TRUE	0.00662027	0.000744739	6.145e-19	++++	6.77329e-15	did not attenuate
cg09932507	0.017283	0.00106954	9.757e-59	+++++	2.33673e-55	17	47643410	LOC100288866	NA	0.0178209	0.00208353	1.197e-17	++++	1.09949e-13	did not attenuate
cg25433915	0.0196571	0.00121674	1.038e-58	+++++	2.47831e-55	11	94822086	ENDOD1	NA	0.0204228	0.00241039	2.396e-17	++++	1.98783e-13	did not attenuate
cg12547807	-0.0126343	0.000782258	1.116e-58	-----	2.65639e-55	1	9473751		TRUE	-0.0101989	0.00160298	1.986e-10	----	4.88006e-07	attenuated
cg23583523	-0.0150641	0.000933067	1.238e-58	-----	2.9378e-55	11	118087893	AMICA1	NA	-0.00895539	0.00188185	1.947e-06	----	0.00131201	attenuated
cg12009405	-0.0272594	0.00169108	1.859e-58	-----	4.39804e-55	6	148651331		NA	-0.0207587	0.0033619	6.629e-10	----	1.47399e-06	attenuated
cg04481318	-0.0142587	0.000884733	1.958e-58	-----	4.61822e-55	9	134282053		NA	-0.00526381	0.00180269	0.003501	----	0.203256	attenuated
cg06672250	-0.0104793	0.000650266	1.988e-58	-----	4.67482e-55	8	21914593	EPB49	TRUE	-0.00619223	0.00132494	2.96e-06	----	0.00185377	attenuated
cg16219322	-0.00730004	0.000453015	2.023e-58	-----	4.74279e-55	5	399012	AHRR	TRUE	-0.00379213	0.000952769	6.888e-05	----	0.0203546	attenuated
cg02327909	0.013996	0.00086856	2.034e-58	+?+++	4.75426e-55	12	53009774	KRT73	NA	0.00712725	0.00181233	8.401e-05	??++	0.0233192	attenuated
cg04902004	-0.0106778	0.000663209	2.541e-58	-----	5.92153e-55	14	91711165	GPR68	NA	-0.009163	0.00125243	2.551e-13	----	1.11834e-09	attenuated
cg05570258	0.00516555	0.000321246	3.538e-58	+++++	8.22033e-55	7	105662884	FLJ23834	TRUE	0.00285081	0.000685618	3.21e-05	++++	0.0118391	attenuated
cg06635952	0.0147214	0.000918542	8.29e-58	+++++	1.9204e-54	2	70025869	ANXA4	TRUE	0.013733	0.00175202	4.563e-15	++++	2.83926e-11	attenuated
cg17087741	-0.00952158	0.000594525	9.97e-58	---?-	2.30272e-54	2	233283010		TRUE	-0.00635517	0.000796476	1.474e-15	---?	9.88953e-12	attenuated
cg03340878	-0.0204854	0.00128005	1.207e-57	-----	2.7795e-54	6	27925166	OR2B6	TRUE	-0.0174718	0.00264929	4.255e-11	----	1.25241e-07	attenuated
cg09109520	0.0149535	0.000935139	1.483e-57	+++++	3.405e-54	16	57673258	GPR56	TRUE	0.011063	0.00164691	1.849e-11	++++	5.75256e-08	attenuated
cg00731338	0.0234023	0.00146405	1.634e-57	+++++	3.74067e-54	5	346963	AHRR	NA	0.0287671	0.00329493	2.531e-18	++++	2.53616e-14	did not attenuate
cg20543544	0.0247021	0.00154632	1.915e-57	+++++	4.3711e-54	10	81003657	ZMIZ1	TRUE	0.0231955	0.00339835	8.761e-12	++++	2.87648e-08	attenuated
cg00446839	-0.0195247	0.00122253	2.044e-57	-----	4.6519e-54	20	52367627		NA	-0.00632877	0.00228538	0.005619	----	0.248336	attenuated
cg27405731	0.0146984	0.000921281	2.658e-57	+++++	6.03166e-54	7	101571203	CUX1	TRUE	0.0045947	0.00182441	0.01179	++++	0.331456	attenuated
cg12804716	0.0130732	0.000821219	4.658e-57	+++++	1.05394e-53	14	58604949	C14orf37	NA	0.00969684	0.00169086	9.76e-09	++++	1.52749e-05	attenuated
cg15415882	-0.0129602	0.000815598	7.391e-57	-----	1.66748e-53	3	194925340	XXYLT1	NA	-0.0108981	0.00202728	7.627e-08	----	9.03959e-05	attenuated
cg13177778	-0.0183568	0.0011565	9.783e-57	-----	2.20076e-53	11	92900159	SLC36A4	NA	-0.0100933	0.00245904	4.05e-05	----	0.0139116	attenuated
cg13184736	-0.0236426	0.00148985	1.038e-56	-----	2.32833e-53	1	68299409	GNG12	TRUE	-0.0294991	0.00321589	4.603e-20	----	5.63737e-16	did not attenuate
cg04009575	-0.0134873	0.0008503	1.166e-56	-----	2.60793e-53	1	160714382	SLAMF7	NA	-0.00575499	0.00167	0.0005688	----	0.0803785	attenuated
cg02657160	-0.00641179	0.000404543	1.418e-56	-----	3.16247e-53	3	98311063	CPOX	TRUE	-0.00256004	0.000736581	0.0005098	----	0.0757164	attenuated
cg19427338	0.0108416	0.00068459	1.738e-56	+++++	3.86507e-53	2	42566455		TRUE	0.00795161	0.00153096	2.06e-07	++++	0.000204035	attenuated
cg15396830	-0.0307544	0.00194374	2.186e-56	-----	4.84751e-53	4	90224479	GPRIN3	NA	-0.0209088	0.00378858	3.411e-08	----	4.55334e-05	attenuated
cg19696491	0.0207246	0.00131015	2.322e-56	+++++	5.13447e-53	15	78857124	CHRNA5	TRUE	0.0179961	0.00276426	7.501e-11	++++	2.08185e-07	attenuated
[truncated: 12,339 more rows]

## Sheet: S4.InUtero
Table S4. 594 FDR Significant CpGs in In Utero Smoking Meta-analysis
[truncated: 598 more rows]

## Sheet: S5.diet
Table S5. Current Smoking*Diet Interaction Results in START women
[truncated: 192 more rows]

[truncated: 19 more sheets: S6.Path, S7., S8.Path, S9.ETSpath, S10, S11, S12.eQTM, S13, S14, S15, S16, S17, S18, S19, S20, S21, S22, S23, S24]
